# Supplementary material for: Mapping Neuroanatomical Heterogeneity of Brain Aging Within a Clinically Defined Aging Reference Cohort
Source: Bioengineering (Basel). 2026 Jul 22;13(7):844. doi: 10.3390/bioengineering13070844 (PMC13404865; doi:10.3390/bioengineering13070844)
Supplement: Supplementary file 1 [file bioengineering-13-00844-s001.zip › Supplementary Materials.xlsx]

## Sheet: Table S1
ICD-10 exclusion codes used to define the clinically screened healthy CDAR cohort
ICD-10 Code	Description
C69	C69 Malignant neoplasm of eye and adnexa
C690	C69.0 Conjunctiva
C691	C69.1 Cornea
C692	C69.2 Retina
C693	C69.3 Choroid
C694	C69.4 Ciliary body
C695	C69.5 Lachrymal gland and duct
C696	C69.6 Orbit
C698	C69.8 Overlapping lesion of eye and adnexa
C699	C69.9 Eye, unspecified
C70	C70 Malignant neoplasm of meninges
C700	C70.0 Cerebral meninges
C701	C70.1 Spinal meninges
C709	C70.9 Meninges, unspecified
C71	C71 Malignant neoplasm of brain
C710	C71.0 Cerebrum, except lobes and ventricles
C711	C71.1 Frontal lobe
C712	C71.2 Temporal lobe
C713	C71.3 Parietal lobe
C714	C71.4 Occipital lobe
C715	C71.5 Cerebral ventricle
C716	C71.6 Cerebellum
C717	C71.7 Brain stem
C718	C71.8 Overlapping lesion of brain
C719	C71.9 Brain, unspecified
C72	C72 Malignant neoplasm of spinal cord, cranial nerves and other parts of central nervous system
C720	C72.0 Spinal cord
C721	C72.1 Cauda equina
C722	C72.2 Olfactory nerve
C723	C72.3 Optic nerve
C724	C72.4 Acoustic nerve
C725	C72.5 Other and unspecified cranial nerves
C728	C72.8 Overlapping lesion of brain and other parts of central nervous system
C729	C72.9 Central nervous system, unspecified
C793	C79.3 Secondary malignant neoplasm of brain and cerebral meninges
D10	D10 Benign neoplasm of mouth and pharynx
D100	D10.0 Lip
D101	D10.1 Tongue
D102	D10.2 Floor of mouth
D103	D10.3 Other and unspecified parts of mouth
D104	D10.4 Tonsil
D105	D10.5 Other parts of oropharynx
D106	D10.6 Nasopharynx
D107	D10.7 Hypopharynx
D109	D10.9 Pharynx, unspecified
D32	D32 Benign neoplasm of meninges
D320	D32.0 Cerebral meninges
D321	D32.1 Spinal meninges
D329	D32.9 Meninges, unspecified
D33	D33 Benign neoplasm of brain and other parts of central nervous system
D330	D33.0 Brain, supratentorial
D331	D33.1 Brain, infratentorial
D332	D33.2 Brain, unspecified
D333	D33.3 Cranial nerves
D334	D33.4 Spinal cord
D337	D33.7 Other specified parts of central nervous system
D339	D33.9 Central nervous system, unspecified
D42	D42 Neoplasm of uncertain or unknown behaviour of meninges
D420	D42.0 Cerebral meninges
D421	D42.1 Spinal meninges
D429	D42.9 Meninges, unspecified
D43	D43 Neoplasm of uncertain or unknown behaviour of brain and central nervous system
D430	D43.0 Brain, supratentorial
D431	D43.1 Brain, infratentorial
D432	D43.2 Brain, unspecified
D433	D43.3 Cranial nerves
D434	D43.4 Spinal cord
D437	D43.7 Other parts of central nervous system
D439	D43.9 Central nervous system, unspecified
E10	E10 Insulin-dependent diabetes mellitus
E100	E10.0 With coma
E101	E10.1 With ketoacidosis
E102	E10.2 With renal complications
E103	E10.3 With ophthalmic complications
E104	E10.4 With neurological complications
E105	E10.5 With peripheral circulatory complications
E106	E10.6 With other specified complications
E107	E10.7 With multiple complications
E108	E10.8 With unspecified complications
E109	E10.9 Without complications
E11	E11 Non-insulin-dependent diabetes mellitus
E110	E11.0 With coma
E111	E11.1 With ketoacidosis
E112	E11.2 With renal complications
E113	E11.3 With ophthalmic complications
E114	E11.4 With neurological complications
E115	E11.5 With peripheral circulatory complications
E116	E11.6 With other specified complications
E117	E11.7 With multiple complications
E118	E11.8 With unspecified complications
E119	E11.9 Without complications
E12	E12 Malnutrition-related diabetes mellitus
E120	E12.0 With coma
E121	E12.1 With ketoacidosis
E122	E12.2 With renal complications
E123	E12.3 With ophthalmic complications
E124	E12.4 With neurological complications
E125	E12.5 With peripheral circulatory complications
E126	E12.6 With other specified complications
E127	E12.7 With multiple complications
E128	E12.8 With unspecified complications
E129	E12.9 Without complications
E13	E13 Other specified diabetes mellitus
E130	E13.0 With coma
E131	E13.1 With ketoacidosis
E132	E13.2 With renal complications
E133	E13.3 With ophthalmic complications
E134	E13.4 With neurological complications
E135	E13.5 With peripheral circulatory complications
E136	E13.6 With other specified complications
E137	E13.7 With multiple complications
E138	E13.8 With unspecified complications
E139	E13.9 Without complications
E14	E14 Unspecified diabetes mellitus
E140	E14.0 With coma
E141	E14.1 With ketoacidosis
E142	E14.2 Withrenal complications
E143	E14.3 With ophthalmic complications
E144	E14.4 With neurological complications
E145	E14.5 With peripheral circulatory complications
E146	E14.6 With other specified complications
E147	E14.7 With multiple complications
E148	E14.8 With unspecified complications
E149	E14.9 Without complications
F00	F00 Dementia in Alzheimer's disease
F000	F00.0 Dementia in Alzheimer's disease with early onset
F001	F00.1 Dementia in Alzheimer's disease with late onset
F002	F00.2 Dementia in Alzheimer's disease, atypical or mixed type
F009	F00.9 Dementia in Alzheimer's disease, unspecified
F01	F01 Vascular dementia
F010	F01.0 Vascular dementia of acute onset
F011	F01.1 Multi-infarct dementia
F012	F01.2 Subcortical vascular dementia
F013	F01.3 Mixed cortical and subcortical vascular dementia
F018	F01.8 Other vascular dementia
F019	F01.9 Vascular dementia, unspecified
F02	F02 Dementia in other diseases classified elsewhere
F020	F02.0 Dementia in Pick's disease
F021	F02.1 Dementia in Creutzfeldt-Jakob disease
F022	F02.2 Dementia in Huntington's disease
F023	F02.3 Dementia in Parkinson's disease
F024	F02.4 Dementia in human immunodeficiency virus [HIV] disease
F028	F02.8 Dementia in other specified diseases classified elsewhere
F03	F03 Unspecified dementia
F04	F04 Organic amnesic syndrome, not induced by alcohol and other psychoactive substances
F05	F05 Delirium, not induced by alcohol and other psychoactive substances
F050	F05.0 Delirium not superimposed on dementia, so described
F051	F05.1 Delirium superimposed on dementia
F058	F05.8 Other delirium
F059	F05.9 Delirium, unspecified
F06	F06 Other mental disorders due to brain damage and dysfunction and to physical disease
F060	F06.0 Organic hallucinosis
F061	F06.1 Organic catatonic disorder
F062	F06.2 Organic delusional [schizophrenia-like] disorder
F063	F06.3 Organic mood [affective] disorders
F064	F06.4 Organic anxiety disorder
F065	F06.5 Organic dissociative disorder
F066	F06.6 Organic emotionally labile [asthenic] disorder
F067	F06.7 Mild cognitive disorder
F068	F06.8 Other specified mental disorders due to brain damage and dysfunction and to physical disease
F069	F06.9 Unspecified mental disorder due to brain damage and dysfunction and to physical disease
F07	F07 Personality and behavioural disorders due to brain disease, damage and dysfunction
F070	F07.0 Organic personality disorder
F071	F07.1 Postencephalitic syndrome
F072	F07.2 Postconcussional syndrome
F078	F07.8 Other organic personality and behavioural disorders due to brain disease, damage and dysfunction
F079	F07.9 Unspecified organic personality and behavioural disorder due to brain disease, damage and dysfunction
F09	F09 Unspecified organic or symptomatic mental disorder
F10	F10 Mental and behavioural disorders due to use of alcohol
F100	F10.0 Acute intoxication
F101	F10.1 Harmful use
F102	F10.2 Dependence syndrome
F103	F10.3 Withdrawal state
F104	F10.4 Withdrawal state with delirium
F105	F10.5 Psychotic disorder
F106	F10.6 Amnesic syndrome
F107	F10.7 Residual and late-onset psychotic disorder
F108	F10.8 Other mental and behavioural disorders
F109	F10.9 Unspecified mental and behavioural disorder
F11	F11 Mental and behavioural disorders due to use of opioids
F110	F11.0 Acute intoxication
F111	F11.1 Harmful use
F112	F11.2 Dependence syndrome
F113	F11.3 Withdrawal state
F114	F11.4 Withdrawal state with delirium
F115	F11.5 Psychotic disorder
F116	F11.6 Amnesic syndrome
F117	F11.7 Residual and late-onset psychotic disorder
F118	F11.8 Other mental and behavioural disorders
F119	F11.9 Unspecified mental and behavioural disorder
F12	F12 Mental and behavioural disorders due to use of cannabinoids
F120	F12.0 Acute intoxication
F121	F12.1 Harmful use
F122	F12.2 Dependence syndrome
F123	F12.3 Withdrawal state
F124	F12.4 Withdrawal state with delirium
F125	F12.5 Psychotic disorder
F126	F12.6 Amnesic syndrome
F127	F12.7 Residual and late-onset psychotic disorder
F128	F12.8 Other mental and behavioural disorders
F129	F12.9 Unspecified mental and behavioural disorder
F13	F13 Mental and behavioural disorders due to use of sedatives or hypnotics
F130	F13.0 Acute intoxication
F131	F13.1 Harmful use
F132	F13.2 Dependence syndrome
F133	F13.3 Withdrawal state
F134	F13.4 Withdrawal state with delirium
F135	F13.5 Psychotic disorder
F136	F13.6 Amnesic syndrome
F137	F13.7 Residual and late-onset psychotic disorder
F138	F13.8 Other mental and behavioural disorders
F139	F13.9 Unspecified mental and behavioural disorder
F14	F14 Mental and behavioural disorders due to use of cocaine
F140	F14.0 Acute intoxication
F141	F14.1 Harmful use
F142	F14.2 Dependence syndrome
F143	F14.3 Withdrawal state
F144	F14.4 Withdrawal state with delirium
F145	F14.5 Psychotic disorder
F146	F14.6 Amnesic syndrome
F147	F14.7 Residual and late-onset psychotic disorder
F148	F14.8 Other mental and behavioural disorders
F149	F14.9 Unspecified mental and behavioural disorder
F15	F15 Mental and behavioural disorders due to use of other stimulants, including caffeine
F150	F15.0 Acute intoxication
F151	F15.1 Harmful use
F152	F15.2 Dependence syndrome
F153	F15.3 Withdrawal state
F154	F15.4 Withdrawal state with delirium
F155	F15.5 Psychotic disorder
F156	F15.6 Amnesic syndrome
F157	F15.7 Residual and late-onset psychotic disorder
F158	F15.8 Other mental and behavioural disorders
F159	F15.9 Unspecified mental and behavioural disorder
F16	F16 Mental and behavioural disorders due to use of hallucinogens
F160	F16.0 Acute intoxication
F161	F16.1 Harmful use
F162	F16.2 Dependence syndrome
F163	F16.3 Withdrawal state
F164	F16.4 Withdrawal state with delirium
F165	F16.5 Psychotic disorder
F166	F16.6 Amnesic syndrome
F167	F16.7 Residual and late-onset psychotic disorder
F168	F16.8 Other mental and behavioural disorders
F169	F16.9 Unspecified mental and behavioural disorder
F17	F17 Mental and behavioural disorders due to use of tobacco
F170	F17.0 Acute intoxication
F171	F17.1 Harmful use
F172	F17.2 Dependence syndrome
F173	F17.3 Withdrawal state
F174	F17.4 Withdrawal state with delirium
F175	F17.5 Psychotic disorder
F176	F17.6 Amnesic syndrome
F177	F17.7 Residual and late-onset psychotic disorder
F178	F17.8 Other mental and behavioural disorders
F179	F17.9 Unspecified mental and behavioural disorder
F18	F18 Mental and behavioural disorders due to use of volatile solvents
F180	F18.0 Acute intoxication
F181	F18.1 Harmful use
F182	F18.2 Dependence syndrome
F183	F18.3 Withdrawal state
F184	F18.4 Withdrawal state with delirium
F185	F18.5 Psychotic disorder
F186	F18.6 Amnesic syndrome
F187	F18.7 Residual and late-onset psychotic disorder
F188	F18.8 Other mental and behavioural disorders
F189	F18.9 Unspecified mental and behavioural disorder
F19	F19 Mental and behavioural disorders due to multiple drug use and use of other psychoactive substances
F190	F19.0 Acute intoxication
F191	F19.1 Harmful use
F192	F19.2 Dependence syndrome
F193	F19.3 Withdrawal state
F194	F19.4 Withdrawal state with delirium
F195	F19.5 Psychotic disorder
F196	F19.6 Amnesic syndrome
F197	F19.7 Residual and late-onset psychotic disorder
F198	F19.8 Other mental and behavioural disorders
F199	F19.9 Unspecified mental and behavioural disorder
F20	F20 Schizophrenia
F200	F20.0 Paranoid schizophrenia
F201	F20.1 Hebephrenic schizophrenia
F202	F20.2 Catatonic schizophrenia
F203	F20.3 Undifferentiated schizophrenia
F204	F20.4 Postschizophrenic depression
F205	F20.5 Residual schizophrenia
F206	F20.6 Simple schizophrenia
F208	F20.8 Other schizophrenia
F209	F20.9 Schizophrenia, unspecified
F21	F21 Schizotypal disorder
F22	F22 Persistent delusional disorders
F220	F22.0 Delusional disorder
F228	F22.8 Other persistent delusional disorders
F229	F22.9 Persistent delusional disorder, unspecified
F23	F23 Acute and transient psychotic disorders
F230	F23.0 Acute polymorphic psychotic disorder without symptoms of schizophrenia
F231	F23.1 Acute polymorphic psychotic disorder with symptoms of schizophrenia
F232	F23.2 Acute schizophrenia-like psychotic disorder
F233	F23.3 Other acute predominantly delusional psychotic disorders
F238	F23.8 Other acute and transient psychotic disorders
F239	F23.9 Acute and transient psychotic disorder, unspecified
F24	F24 Induced delusional disorder
F25	F25 Schizoaffective disorders
F250	F25.0 Schizoaffective disorder, manic type
F251	F25.1 Schizoaffective disorder, depressive type
F252	F25.2 Schizoaffective disorder, mixed type
F258	F25.8 Other schizoaffective disorders
F259	F25.9 Schizoaffective disorder, unspecified
F28	F28 Other nonorganic psychotic disorders
F29	F29 Unspecified nonorganic psychosis
F30	F30 Manic episode
F300	F30.0 Hypomania
F301	F30.1 Mania without psychotic symptoms
F302	F30.2 Mania with psychotic symptoms
F308	F30.8 Other manic episodes
F309	F30.9 Manic episode, unspecified
F31	F31 Bipolar affective disorder
F310	F31.0 Bipolar affective disorder, current episode hypomanic
F311	F31.1 Bipolar affective disorder, current episode manic without psychotic symptoms
F312	F31.2 Bipolar affective disorder, current episode manic with psychotic symptoms
F313	F31.3 Bipolar affective disorder, current episode mild or moderate depression
F314	F31.4 Bipolar affective disorder, current episode severe depression without psychotic symptoms
F315	F31.5 Bipolar affective disorder, current episode severe depression with psychotic symptoms
F316	F31.6 Bipolar affective disorder, current episode mixed
F317	F31.7 Bipolar affective disorder, currently in remission
F318	F31.8 Other bipolar affective disorders
F319	F31.9 Bipolar affective disorder, unspecified
F32	F32 Depressive episode
F320	F32.0 Mild depressive episode
F321	F32.1 Moderate depressive episode
F322	F32.2 Severe depressive episode without psychotic symptoms
F323	F32.3 Severe depressive episode with psychotic symptoms
F328	F32.8 Other depressive episodes
F329	F32.9 Depressive episode, unspecified
F33	F33 Recurrent depressive disorder
F330	F33.0 Recurrent depressive disorder, current episode mild
F331	F33.1 Recurrent depressive disorder, current episode moderate
F332	F33.2 Recurrent depressive disorder, current episode severe without psychotic symptoms
F333	F33.3 Recurrent depressive disorder, current episode severe with psychotic symptoms
F334	F33.4 Recurrent depressive disorder, currently in remission
F338	F33.8 Other recurrent depressive disorders
F339	F33.9 Recurrent depressive disorder, unspecified
F34	F34 Persistent mood [affective] disorders
F340	F34.0 Cyclothymia
F341	F34.1 Dysthymia
F348	F34.8 Other persistent mood [affective] disorders
F349	F34.9 Persistent mood [affective] disorder, unspecified
F38	F38 Other mood [affective] disorders
F380	F38.0 Other single mood [affective] disorders
F381	F38.1 Other recurrent mood [affective] disorders
F388	F38.8 Other specified mood [affective] disorders
F39	F39 Unspecified mood [affective] disorder
F40	F40 Phobic anxiety disorders
F400	F40.0 Agoraphobia
F401	F40.1 Social phobias
F402	F40.2 Specific (isolated) phobias
F408	F40.8 Other phobic anxiety disorders
F409	F40.9 Phobic anxiety disorder, unspecified
F41	F41 Other anxiety disorders
F410	F41.0 Panic disorder [episodic paroxysmal anxiety]
F411	F41.1 Generalised anxiety disorder
F412	F41.2 Mixed anxiety and depressive disorder
F413	F41.3 Other mixed anxiety disorders
F418	F41.8 Other specified anxiety disorders
F419	F41.9 Anxiety disorder, unspecified
F42	F42 Obsessive-compulsive disorder
F420	F42.0 Predominantly obsessional thoughts or ruminations
F421	F42.1 Predominantly compulsive acts [obsessional rituals]
F422	F42.2 Mixed obsessional thoughts and acts
F428	F42.8 Other obsessive-compulsive disorders
F429	F42.9 Obsessive-compulsive disorder, unspecified
F43	F43 Reaction to severe stress, and adjustment disorders
F430	F43.0 Acute stress reaction
F431	F43.1 Posttraumatic stress disorder
F432	F43.2 Adjustment disorders
F438	F43.8 Other reactions to severe stress
F439	F43.9 Reaction to severe stress, unspecified
F44	F44 Dissociative [conversion] disorders
F440	F44.0 Dissociative amnesia
F441	F44.1 Dissociative fugue
F442	F44.2 Dissociative stupor
F443	F44.3 Trance and possession disorders
F444	F44.4 Dissociative motor disorders
F445	F44.5 Dissociative convulsions
F446	F44.6 Dissociative anaesthesia and sensory loss
F447	F44.7 Mixed dissociative [conversion] disorders
F448	F44.8 Other dissociative [conversion] disorders
F449	F44.9 Dissociative [conversion] disorder, unspecified
F45	F45 Somatoform disorders
F450	F45.0 Somatisation disorder
F451	F45.1 Undifferentiated somatoform disorder
F452	F45.2 Hypochondriacal disorder
F453	F45.3 Somatoform autonomic dysfunction
F454	F45.4 Persistent somatoform pain disorder
F458	F45.8 Other somatoform disorders
F459	F45.9 Somatoform disorder, unspecified
F48	F48 Other neurotic disorders
F480	F48.0 Neurasthenia
F481	F48.1 Depersonalisation-derealisation syndrome
F488	F48.8 Other specified neurotic disorders
F489	F48.9 Neurotic disorder, unspecified
F50	F50 Eating disorders
F500	F50.0 Anorexia nervosa
F501	F50.1 Atypical anorexia nervosa
F502	F50.2 Bulimia nervosa
F503	F50.3 Atypical bulimia nervosa
F504	F50.4 Overeating associated with other psychological disturbances
F505	F50.5 Vomiting associated with other psychological disturbances
F508	F50.8 Other eating disorders
F509	F50.9 Eating disorder, unspecified
F51	F51 Nonorganic sleep disorders
F510	F51.0 Nonorganic insomnia
F511	F51.1 Nonorganic hypersomnia
F512	F51.2 Nonorganic disorder of the sleep-wake schedule
F513	F51.3 Sleepwalking [somnambulism]
F514	F51.4 Sleep terrors [night terrors]
F515	F51.5 Nightmares
F518	F51.8 Other nonorganic sleep disorders
F519	F51.9 Nonorganic sleep disorder, unspecified
F52	F52 Sexual dysfunction, not caused by organic disorder or disease
F520	F52.0 Lack or loss of sexual desire
F521	F52.1 Sexual aversion and lack of sexual enjoyment
F522	F52.2 Failure of genital response
F523	F52.3 Orgasmic dysfunction
F524	F52.4 Premature ejaculation
F525	F52.5 Nonorganic vaginismus
F526	F52.6 Nonorganic dyspareunia
F527	F52.7 Excessive sexual drive
F528	F52.8 Other sexual dysfunction, not caused by organic disorder or disease
F529	F52.9 Unspecified sexual dysfunction, not caused by organic disorder or disease
F53	F53 Mental and behavioural disorders associated with the puerperium, not elsewhere classified
F530	F53.0 Mild mental and behavioural disorders associated with the puerperium, not elsewhere classified
F531	F53.1 Severe mental and behavioural disorders associated with the puerperium, not elsewhere classified
F538	F53.8 Other mental and behavioural disorders associated with the puerperium, not elsewhere classified
F539	F53.9 Puerperal mental disorder, unspecified
F54	F54 Psychological and behavioural factors associated with disorders or diseases classified elsewhere
F55	F55 Abuse of non-dependence-producing substances
F59	F59 Unspecified behavioural syndromes associated with physiological disturbances and physical factors
F60	F60 Specific personality disorders
F600	F60.0 Paranoid personality disorder
F601	F60.1 Schizoid personality disorder
F602	F60.2 Dissocial personality disorder
F603	F60.3 Emotionally unstable personality disorder
F604	F60.4 Histrionic personality disorder
F605	F60.5 Anankastic personality disorder
F606	F60.6 Anxious [avoidant] personality disorder
F607	F60.7 Dependent personality disorder
F608	F60.8 Other specific personality disorders
F609	F60.9 Personality disorder, unspecified
F61	F61 Mixed and other personality disorders
F62	F62 Enduring personality changes, not attributable to brain damage and disease
F620	F62.0 Enduring personality change after catastrophic experience
F621	F62.1 Enduring personality change after psychiatric illness
F628	F62.8 Other enduring personality changes
F629	F62.9 Enduring personality change, unspecified
F63	F63 Habit and impulse disorders
F630	F63.0 Pathological gambling
F631	F63.1 Pathological fire-setting [pyromania]
F632	F63.2 Pathological stealing [kleptomania]
F633	F63.3 Trichotillomania
F638	F63.8 Other habit and impulse disorders
F639	F63.9 Habit and impulse disorder, unspecified
F64	F64 Gender identity disorders
F640	F64.0 Transsexualism
F641	F64.1 Dual-role transvestism
F642	F64.2 Gender identity disorder of childhood
F648	F64.8 Other gender identity disorders
F649	F64.9 Gender identity disorder, unspecified
F65	F65 Disorders of sexual preference
F650	F65.0 Fetishism
F651	F65.1 Fetishistic transvestism
F652	F65.2 Exhibitionism
F653	F65.3 Voyeurism
F654	F65.4 Paedophilia
F655	F65.5 Sadomasochism
F656	F65.6 Multiple disorders of sexual preference
F658	F65.8 Other disorders of sexual preference
F659	F65.9 Disorder of sexual preference, unspecified
F66	F66 Psychological and behavioural disorders associated with sexual development and orientation
F660	F66.0 Sexual maturation disorder
F661	F66.1 Egodystonic sexual orientation
F662	F66.2 Sexual relationship disorder
F668	F66.8 Other psychosexual development disorders
F669	F66.9 Psychosexual development disorder, unspecified
F68	F68 Other disorders of adult personality and behaviour
F680	F68.0 Elaboration of physical symptoms for psychological reasons
F681	F68.1 Intentional production or feigning of symptoms or disabilities, either physical or psychological [factitious disorder]
F688	F68.8 Other specified disorders of adult personality and behaviour
F69	F69 Unspecified disorder of adult personality and behaviour
F70	F70 Mild mental retardation
F700	F70.0 Mild mental retardation (With the statement of no, or minimal, impairment of behaviour)
F701	F70.1 Mild mental retardation (Significant impairment of behaviour requiring attention or treatment)
F708	F70.8 Mild mental retardation (Other impairments of behaviour)
F709	F70.9 Mild mental retardation (Without mention of impairment of behaviour)
F71	F71 Moderate mental retardation
F710	F71.0 Moderate mental retardation (With the statement of no, or minimal, impairment of behaviour)
F711	F71.1 Moderate mental retardation (Significant impairment of behaviour requiring attention or treatment)
F718	F71.8 Moderate mental retardation (Other impairments of behaviour)
F719	F71.9 Moderate mental retardation (Without mention of impairment of behaviour)
F72	F72 Severe mental retardation
F720	F72.0 Severe mental retardation (With the statement of no, or minimal, impairment of behaviour)
F721	F72.1 Severe mental retardation (Significant impairment of behaviour requiring attention or treatment)
F728	F72.8 Severe mental retardation (Other impairments of behaviour)
F729	F72.9 Severe mental retardation (Without mention of impairment of behaviour)
F73	F73 Profound mental retardation
F730	F73.0 Profound mental retardation (With the statement of no, or minimal, impairment of behaviour)
F731	F73.1 Profound mental retardation (Significant impairment of behaviour requiring attention or treatment)
F738	F73.8 Profound mental retardation (Other impairments of behaviour)
F739	F73.9 Profound mental retardation (Without mention of impairment of behaviour)
F78	F78 Other mental retardation
F780	F78.0 Other mental retardation (With the statement of no, or minimal, impairment of behaviour)
F781	F78.1 Other mental retardation (Significant impairment of behaviour requiring attention or treatment)
F788	F78.8 Other mental retardation (Other impairments of behaviour)
F789	F78.9 Other mental retardation (Without mention of impairment of behaviour)
F79	F79 Unspecified mental retardation
F790	F79.0 Unspecified mental retardation (With the statement of no, or minimal, impairment of behaviour)
F791	F79.1 Unspecified mental retardation (Significant impairment of behaviour requiring attention or treatment)
F798	F79.8 Unspecified mental retardation (Other impairments of behaviour)
F799	F79.9 Unspecified mental retardation (Without mention of impairment of behaviour)
F80	F80 Specific developmental disorders of speech and language
F800	F80.0 Specific speech articulation disorder
F801	F80.1 Expressive language disorder
F802	F80.2 Receptive language disorder
F803	F80.3 Acquired aphasia with epilepsy [Landau-Kleffner]
F808	F80.8 Other developmental disorders of speech and language
F809	F80.9 Developmental disorder of speech and language, unspecified
F81	F81 Specific developmental disorders of scholastic skills
F810	F81.0 Specific reading disorder
F811	F81.1 Specific spelling disorder
F812	F81.2 Specific disorder of arithmetical skills
F813	F81.3 Mixed disorder of scholastic skills
F818	F81.8 Other developmental disorders of scholastic skills
F819	F81.9 Developmental disorder of scholastic skills, unspecified
F82	F82 Specific developmental disorder of motor function
F83	F83 Mixed specific developmental disorders
F84	F84 Pervasive developmental disorders
F840	F84.0 Childhood autism
F841	F84.1 Atypical autism
F842	F84.2 Rett's syndrome
F843	F84.3 Other childhood disintegrative disorder
F844	F84.4 Overactive disorder associated with mental retardation and stereotyped movements
F845	F84.5 Asperger's syndrome
F848	F84.8 Other pervasive developmental disorders
F849	F84.9 Pervasive developmental disorder, unspecified
F88	F88 Other disorders of psychological development
F89	F89 Unspecified disorder of psychological development
F90	F90 Hyperkinetic disorders
F900	F90.0 Disturbance of activity and attention
F901	F90.1 Hyperkinetic conduct disorder
F908	F90.8 Other hyperkinetic disorders
F909	F90.9 Hyperkinetic disorder, unspecified
F91	F91 Conduct disorders
F910	F91.0 Conduct disorder confined to the family context
F911	F91.1 Unsocialised conduct disorder
F912	F91.2 Socialised conduct disorder
F913	F91.3 Oppositional defiant disorder
F918	F91.8 Other conduct disorders
F919	F91.9 Conduct disorder, unspecified
F92	F92 Mixed disorders of conduct and emotions
F920	F92.0 Depressive conduct disorder
F928	F92.8 Other mixed disorders of conduct and emotions
F929	F92.9 Mixed disorder of conduct and emotions, unspecified
F93	F93 Emotional disorders with onset specific to childhood
F930	F93.0 Separation anxiety disorder of childhood
F931	F93.1 Phobic anxiety disorder of childhood
F932	F93.2 Social anxiety disorder of childhood
F933	F93.3 Sibling rivalry disorder
F938	F93.8 Other childhood emotional disorders
F939	F93.9 Childhood emotional disorder, unspecified
F94	F94 Disorders of social functioning with onset specific to childhood and adolescence
F940	F94.0 Elective mutism
F941	F94.1 Reactive attachment disorder of childhood
F942	F94.2 Disinhibited attachment disorder of childhood
F948	F94.8 Other childhood disorders of social functioning
F949	F94.9 Childhood disorder of social functioning, unspecified
F95	F95 Tic disorders
F950	F95.0 Transient tic disorder
F951	F95.1 Chronic motor or vocal tic disorder
F952	F95.2 Combined vocal and multiple motor tic disorder [de la Tourette]
F958	F95.8 Other tic disorders
F959	F95.9 Tic disorder, unspecified
F98	F98 Other behavioural and emotional disorders with onset usually occurring in childhood and adolescence
F980	F98.0 Nonorganic enuresis
F981	F98.1 Nonorganic encopresis
F982	F98.2 Feeding disorder of infancy and childhood
F983	F98.3 Pica of infancy and childhood
F984	F98.4 Stereotyped movement disorders
F985	F98.5 Stuttering [stammering]
F986	F98.6 Cluttering
F988	F98.8 Other specified behavioural and emotional disorders with onset usually occurring in childhood and adolescence
F989	F98.9 Unspecified behavioural and emotional disorders with onset usually occurring in childhood and adolescence
F99	F99 Mental disorder, not otherwise specified
G00	G00 Bacterial meningitis, not elsewhere classified
G000	G00.0 Haemophilus meningitis
G001	G00.1 Pneumococcal meningitis
G002	G00.2 Streptococcal meningitis
G003	G00.3 Staphylococcal meningitis
G008	G00.8 Other bacterial meningitis
G009	G00.9 Bacterial meningitis, unspecified
G01	G01 Meningitis in bacterial diseases classified elsewhere
G02	G02 Meningitis in other infectious and parasitic diseases classified elsewhere
G020	G02.0 Meningitis in viral diseases classified elsewhere
G021	G02.1 Meningitis in mycoses
G028	G02.8 Meningitis in other specified infectious and parasitic diseases classified elsewhere
G03	G03 Meningitis due to other and unspecified causes
G030	G03.0 Nonpyogenic meningitis
G031	G03.1 Chronic meningitis
G032	G03.2 Benign recurrent meningitis [Mollaret]
G038	G03.8 Meningitis due to other specified causes
G039	G03.9 Meningitis, unspecified
G04	G04 Encephalitis, myelitis and encephalomyelitis
G040	G04.0 Acute disseminated encephalitis
G041	G04.1 Tropical spastic paraplegia
G042	G04.2 Bacterial meningoencephalitis and meningomyelitis, not elsewhere classified
G048	G04.8 Other encephalitis, myelitis and encephalomyelitis
G049	G04.9 Encephalitis, myelitis and encephalomyelitis, unspecified
G05	G05 Encephalitis, myelitis and encephalomyelitis in diseases classified elsewhere
G050	G05.0 Encephalitis, myelitis and encephalomyelitis in bacterial diseases classified elsewhere
G051	G05.1 Encephalitis, myelitis and encephalomyelitis in viral diseases classified elsewhere
G052	G05.2 Encephalitis, myelitis and encephalomyelitis in other infectious and parasitic diseases classified elsewhere
G058	G05.8 Encephalitis, myelitis and encephalomyelitis in other diseases classified elsewhere
G06	G06 Intracranial and intraspinal abscess and granuloma
G060	G06.0 Intracranial abscess and granuloma
G061	G06.1 Intraspinal abscess and granuloma
G062	G06.2 Extradural and subdural abscess, unspecified
G07	G07 Intracranial and intraspinal abscess and granuloma in diseases classified elsewhere
G08	G08 Intracranial and intraspinal phlebitis and thrombophlebitis
G09	G09 Sequelae of inflammatory diseases of central nervous system
G10	G10 Huntington's disease
G11	G11 Hereditary ataxia
G110	G11.0 Congenital nonprogressive ataxia
G111	G11.1 Early-onset cerebellar ataxia
G112	G11.2 Late-onset cerebellar ataxia
G113	G11.3 Cerebellar ataxia with defective DNA repair
G114	G11.4 Hereditary spastic paraplegia
G118	G11.8 Other hereditary ataxias
G119	G11.9 Hereditary ataxia, unspecified
G12	G12 Spinal muscular atrophy and related syndromes
G120	G12.0 Infantile spinal muscular atrophy, type I [Werdnig-Hoffman]
G121	G12.1 Other inherited spinal muscular atrophy
G122	G12.2 Motor neuron disease
G128	G12.8 Other spinal muscular atrophies and related syndromes
G129	G12.9 Spinal muscular atrophy, unspecified
G13	G13 Systemic atrophies primarily affecting central nervous system in diseases classified elsewhere
G130	G13.0 Paraneoplastic neuromyopathy and neuropathy
G131	G13.1 Other systemic atrophy primarily affecting central nervous system in neoplastic disease
G132	G13.2 Systemic atrophy primarily affecting central nervous system in myxoedema
G138	G13.8 Systemic atrophy primarily affecting central nervous system in other diseases classified elsewhere
G14	G14 Postpolio syndrome
G20	G20 Parkinson's disease
G21	G21 Secondary Parkinsonism
G210	G21.0 Malignant neuroleptic syndrome
G211	G21.1 Other drug-induced secondary Parkinsonism
G212	G21.2 Secondary Parkinsonism due to other external agents
G213	G21.3 Postencephalitic Parkinsonism
G214	G21.4 Vascular parkinsonism
G218	G21.8 Other secondary Parkinsonism
G219	G21.9 Secondary Parkinsonism, unspecified
G22	G22 Parkinsonism in diseases classified elsewhere
G23	G23 Other degenerative diseases of basal ganglia
G230	G23.0 Hallervorden-Spatz disease
G231	G23.1 Progressive supranuclear ophthalmoplegia [Steele-Richardson-Olszewski]
G232	G23.2 Striatonigral degeneration
G233	G23.3 Multiple system atrophy, cerebellar type
G238	G23.8 Other specified degenerative diseases of basal ganglia
G239	G23.9 Degenerative disease of basal ganglia, unspecified
G24	G24 Dystonia
G240	G24.0 Drug-induced dystonia
G241	G24.1 Idiopathic familial dystonia
G242	G24.2 Idiopathic nonfamilial dystonia
G243	G24.3 Spasmodic torticollis
G244	G24.4 Idiopathic orofacial dystonia
G245	G24.5 Blepharospasm
G248	G24.8 Other dystonia
G249	G24.9 Dystonia, unspecified
G25	G25 Other extrapyramidal and movement disorders
G250	G25.0 Essential tremor
G251	G25.1 Drug-induced tremor
G252	G25.2 Other specified forms of tremor
G253	G25.3 Myoclonus
G254	G25.4 Drug-induced chorea
G255	G25.5 Other chorea
G256	G25.6 Drug-induced tics and other tics of organic origin
G258	G25.8 Other specified extrapyramidal and movement disorders
G259	G25.9 Extrapyramidal and movement disorder, unspecified
G26	G26 Extrapyramidal and movement disorders in diseases classified elsewhere
G30	G30 Alzheimer's disease
G300	G30.0 Alzheimer's disease with early onset
G301	G30.1 Alzheimer's disease with late onset
G308	G30.8 Other Alzheimer's disease
G309	G30.9 Alzheimer's disease, unspecified
G31	G31 Other degenerative diseases of nervous system, not elsewhere classified
G310	G31.0 Circumscribed brain atrophy
G311	G31.1 Senile degeneration of brain, not elsewhere classified
G312	G31.2 Degeneration of nervous system due to alcohol
G318	G31.8 Other specified degenerative diseases of nervous system
G319	G31.9 Degenerative disease of nervous system, unspecified
G32	G32 Other degenerative disorders of nervous system in diseases classified elsewhere
G320	G32.0 Subacute combined degeneration of spinal cord in diseases classified elsewhere
G328	G32.8 Other specified degenerative disorders of nervous system in diseases classified elsewhere
G35	G35 Multiple sclerosis
G36	G36 Other acute disseminated demyelination
G360	G36.0 Neuromyelitis optica [Devic]
G361	G36.1 Acute and subacute haemorrhagic leukoencephalitis [Hurst]
G368	G36.8 Other specified acute disseminated demyelination
G369	G36.9 Acute disseminated demyelination, unspecified
G37	G37 Other demyelinating diseases of central nervous system
G370	G37.0 Diffuse sclerosis
G371	G37.1 Central demyelination of corpus callosum
G372	G37.2 Central pontine myelinolysis
G373	G37.3 Acute transverse myelitis in demyelinating disease of central nervous system
G374	G37.4 Subacute necrotising myelitis
G375	G37.5 Concentric sclerosis [Balo]
G378	G37.8 Other specified demyelinating diseases of central nervous system
G379	G37.9 Demyelinating disease of central nervous system, unspecified
G40	G40 Epilepsy
G400	G40.0 Localisation-related (focal) (partial) idiopathic epilepsy and epileptic syndromes with seizures of localised onset
G401	G40.1 Localisation-related (focal) (partial) symptomatic epilepsy and epileptic syndromes with simple partial seizures
G402	G40.2 Localisation-related (focal) (partial) symptomatic epilepsy and epileptic syndromes with complex partial seizures
G403	G40.3 Generalised idiopathic epilepsy and epileptic syndromes
G404	G40.4 Other generalised epilepsy and epileptic syndromes
G405	G40.5 Special epileptic syndromes
G406	G40.6 Grand mal seizures, unspecified (with or without petit mal)
G407	G40.7 Petit mal, unspecified, without grand mal seizures
G408	G40.8 Other epilepsy
G409	G40.9 Epilepsy, unspecified
G41	G41 Status epilepticus
G410	G41.0 Grand mal status epilepticus
G411	G41.1 Petit mal status epilepticus
G412	G41.2 Complex partial status epilepticus
G418	G41.8 Other status epilepticus
G419	G41.9 Status epilepticus, unspecified
G43	G43 Migraine
G430	G43.0 Migraine without aura [common migraine]
G431	G43.1 Migraine with aura [classical migraine]
G432	G43.2 Status migrainosus
G433	G43.3 Complicated migraine
G438	G43.8 Other migraine
G439	G43.9 Migraine, unspecified
G44	G44 Other headache syndromes
G440	G44.0 Cluster headache syndrome
G441	G44.1 Vascular headache, not elsewhere classified
G442	G44.2 Tension-type headache
G443	G44.3 Chronic posttraumatic headache
G444	G44.4 Drug-induced headache, not elsewhere classified
G448	G44.8 Other specified headache syndromes
G45	G45 Transient cerebral ischaemic attacks and related syndromes
G450	G45.0 Vertebro-basilar artery syndrome
G451	G45.1 Carotid artery syndrome (hemispheric)
G452	G45.2 Multiple and bilateral precerebral artery syndromes
G453	G45.3 Amaurosis fugax
G454	G45.4 Transient global amnesia
G458	G45.8 Other transient cerebral ischaemic attacks and related syndromes
G459	G45.9 Transient cerebral ischaemic attack, unspecified
G46	G46 Vascular syndromes of brain in cerebrovascular diseases
G460	G46.0 Middle cerebral artery syndrome
G461	G46.1 Anterior cerebral artery syndrome
G462	G46.2 Posterior cerebral artery syndrome
G463	G46.3 Brain stem stroke syndrome
G464	G46.4 Cerebellar stroke syndrome
G465	G46.5 Pure motor lacunar syndrome
G466	G46.6 Pure sensory lacunar syndrome
G467	G46.7 Other lacunar syndromes
G468	G46.8 Other vascular syndromes of brain in cerebrovascular diseases
G47	G47 Sleep disorders
G470	G47.0 Disorders of initiating and maintaining sleep [insomnias]
G471	G47.1 Disorders of excessive somnolence [hypersomnias]
G472	G47.2 Disorders of the sleep-wake schedule
G473	G47.3 Sleep apnoea
G474	G47.4 Narcolepsy and cataplexy
G478	G47.8 Other sleep disorders
G479	G47.9 Sleep disorder, unspecified
G50	G50 Disorders of trigeminal nerve
G500	G50.0 Trigeminal neuralgia
G501	G50.1 Atypical facial pain
G508	G50.8 Other disorders of trigeminal nerve
G509	G50.9 Disorder of trigeminal nerve, unspecified
G51	G51 Facial nerve disorders
G510	G51.0 Bell's palsy
G511	G51.1 Geniculate ganglionitis
G512	G51.2 Melkersson's syndrome
G513	G51.3 Clonic hemifacial spasm
G514	G51.4 Facial myokymia
G518	G51.8 Other disorders of facial nerve
G519	G51.9 Disorder of facial nerve, unspecified
G52	G52 Disorders of other cranial nerves
G520	G52.0 Disorders of olfactory nerve
G521	G52.1 Disorders of glossopharyngeal nerve
G522	G52.2 Disorders of vagus nerve
G523	G52.3 Disorders of hypoglossal nerve
G527	G52.7 Disorders of multiple cranial nerves
G528	G52.8 Disorders of other specified cranial nerves
G529	G52.9 Cranial nerve disorder, unspecified
G53	G53 Cranial nerve disorders in diseases classified elsewhere
G530	G53.0 Postzoster neuralgia
G531	G53.1 Multiple cranial nerve palsies in infectious and parasitic diseases classified elsewhere
G532	G53.2 Multiple cranial nerve palsies in sarcoidosis
G533	G53.3 Multiple cranial nerve palsies in neoplastic disease
G538	G53.8 Other cranial nerve disorders in other diseases classified elsewhere
G54	G54 Nerve root and plexus disorders
G540	G54.0 Brachial plexus disorders
G541	G54.1 Lumbosacral plexus disorders
G542	G54.2 Cervical root disorders, not elsewhere classified
G543	G54.3 Thoracic root disorders, not elsewhere classified
G544	G54.4 Lumbosacral root disorders, not elsewhere classified
G545	G54.5 Neuralgic amyotrophy
G546	G54.6 Phantom limb syndrome with pain
G547	G54.7 Phantom limb syndrome without pain
G548	G54.8 Other nerve root and plexus disorders
G549	G54.9 Nerve root and plexus disorder, unspecified
G55	G55 Nerve root and plexus compressions in diseases classified elsewhere
G550	G55.0 Nerve root and plexus compressions in neoplastic disease
G551	G55.1 Nerve root and plexus compressions in intervertebral disk disorders
G552	G55.2 Nerve root and plexus compressions in spondylosis
G553	G55.3 Nerve root and plexus compressions in other dorsopathies
G558	G55.8 Nerve root and plexus compressions in other diseases classified elsewhere
G56	G56 Mononeuropathies of upper limb
G560	G56.0 Carpal tunnel syndrome
G561	G56.1 Other lesions of median nerve
G562	G56.2 Lesion of ulnar nerve
G563	G56.3 Lesion of radial nerve
G564	G56.4 Causalgia
G568	G56.8 Other mononeuropathies of upper limb
G569	G56.9 Mononeuropathy of upper limb, unspecified
G57	G57 Mononeuropathies of lower limb
G570	G57.0 Lesion of sciatic nerve
G571	G57.1 Meralgia paraesthetica
G572	G57.2 Lesion of femoral nerve
G573	G57.3 Lesion of lateral popliteal nerve
G574	G57.4 Lesion of medial popliteal nerve
G575	G57.5 Tarsal tunnel syndrome
G576	G57.6 Lesion of plantar nerve
G578	G57.8 Other mononeuropathies of lower limb
G579	G57.9 Mononeuropathy of lower limb, unspecified
G58	G58 Other mononeuropathies
G580	G58.0 Intercostal neuropathy
G587	G58.7 Mononeuritis multiplex
G588	G58.8 Other specified mononeuropathies
G589	G58.9 Mononeuropathy, unspecified
G59	G59 Mononeuropathy in diseases classified elsewhere
G590	G59.0 Diabetic mononeuropathy
G598	G59.8 Other mononeuropathies in diseases classified elsewhere
G60	G60 Hereditary and idiopathic neuropathy
G600	G60.0 Hereditary motor and sensory neuropathy
G601	G60.1 Refsum's disease
G602	G60.2 Neuropathy in association with hereditary ataxia
G603	G60.3 Idiopathic progressive neuropathy
G608	G60.8 Other hereditary and idiopathic neuropathies
G609	G60.9 Hereditary and idiopathic neuropathy, unspecified
G61	G61 Inflammatory polyneuropathy
G610	G61.0 Guillain-Barre syndrome
G611	G61.1 Serum neuropathy
G618	G61.8 Other inflammatory polyneuropathies
G619	G61.9 Inflammatory polyneuropathy, unspecified
G62	G62 Other polyneuropathies
G620	G62.0 Drug-induced polyneuropathy
G621	G62.1 Alcoholic polyneuropathy
G622	G62.2 Polyneuropathy due to other toxic agents
G628	G62.8 Other specified polyneuropathies
G629	G62.9 Polyneuropathy, unspecified
G63	G63 Polyneuropathy in diseases classified elsewhere
G630	G63.0 Polyneuropathy in infectious and parasitic diseases classified elsewhere
G631	G63.1 Polyneuropathy in neoplastic disease
G632	G63.2 Diabetic polyneuropathy
G633	G63.3 Polyneuropathy in other endocrine and metabolic diseases
G634	G63.4 Polyneuropathy in nutritional deficiency
G635	G63.5 Polyneuropathy in systemic connective tissue disorders
G636	G63.6 Polyneuropathy in other musculoskeletal disorders
G638	G63.8 Polyneuropathy in other diseases classified elsewhere
G64	G64 Other disorders of peripheral nervous system
G70	G70 Myasthenia gravis and other myoneural disorders
G700	G70.0 Myasthenia gravis
G701	G70.1 Toxic myoneural disorders
G702	G70.2 Congenital and developmental myasthenia
G708	G70.8 Other specified myoneural disorders
G709	G70.9 Myoneural disorder, unspecified
G71	G71 Primary disorders of muscles
G710	G71.0 Muscular dystrophy
G711	G71.1 Myotonic disorders
G712	G71.2 Congenital myopathies
G713	G71.3 Mitochondrial myopathy, not elsewhere classified
G718	G71.8 Other primary disorders of muscles
G719	G71.9 Primary disorder of muscle, unspecified
G72	G72 Other myopathies
G720	G72.0 Drug-induced myopathy
G721	G72.1 Alcoholic myopathy
G722	G72.2 Myopathy due to other toxic agents
G723	G72.3 Periodic paralysis
G724	G72.4 Inflammatory myopathy, not elsewhere classified
G728	G72.8 Other specified myopathies
G729	G72.9 Myopathy, unspecified
G73	G73 Disorders of myoneural junction and muscle in diseases classified elsewhere
G730	G73.0 Myasthenic syndromes in endocrine diseases
G731	G73.1 Eaton-Lambert syndrome
G732	G73.2 Other myasthenic syndromes in neoplastic disease
G733	G73.3 Myasthenic syndromes in other diseases classified elsewhere
G734	G73.4 Myopathy in infectious and parasitic diseases classified elsewhere
G735	G73.5 Myopathy in endocrine diseases
G736	G73.6 Myopathy in metabolic diseases
G737	G73.7 Myopathy other diseases classified elsewhere
G80	G80 Infantile cerebral palsy
G800	G80.0 Spastic cerebral palsy
G801	G80.1 Spastic diplegia
G802	G80.2 Infantile hemiplegia
G803	G80.3 Dyskinetic cerebral palsy
G804	G80.4 Ataxic cerebral palsy
G808	G80.8 Other infantile cerebral palsy
G809	G80.9 Infantile cerebral palsy, unspecified
G81	G81 Hemiplegia
G810	G81.0 Flaccid hemiplegia
G811	G81.1 Spastic hemiplegia
G819	G81.9 Hemiplegia, unspecified
G82	G82 Paraplegia and tetraplegia
G820	G82.0 Flaccid paraplegia
G821	G82.1 Spastic paraplegia
G822	G82.2 Paraplegia, unspecified
G823	G82.3 Flaccid tetraplegia
G824	G82.4 Spastic tetraplegia
G825	G82.5 Tetraplegia, unspecified
G83	G83 Other paralytic syndromes
G830	G83.0 Diplegia of upper limbs
G831	G83.1 Monoplegia of lower limb
G832	G83.2 Monoplegia of upper limb
G833	G83.3 Monoplegia, unspecified
G834	G83.4 Cauda equina syndrome
G835	G83.5 Locked-in syndrome
G836	G83.6 Upper motor neuron facial paralysis
G838	G83.8 Other specified paralytic syndromes
G839	G83.9 Paralytic syndrome, unspecified
G90	G90 Disorders of autonomic nervous system
G900	G90.0 Idiopathic peripheral autonomic neuropathy
G901	G90.1 Familial dysautonomia [Riley-Day]
G902	G90.2 Horner's syndrome
G903	G90.3 Multisystem degeneration
G904	G90.4 Autonomic dysreflexia
G905	G90.5 Complex regional pain syndrome type I
G906	G90.6 Complex regional pain syndrome type II
G907	G90.7 Complex regional pain syndrome, other and unspecified type
G908	G90.8 Other disorders of autonomic nervous system
G909	G90.9 Disorder of autonomic nervous system, unspecified
G91	G91 Hydrocephalus
G910	G91.0 Communicating hydrocephalus
G911	G91.1 Obstructive hydrocephalus
G912	G91.2 Normal-pressure hydrocephalus
G913	G91.3 Posttraumatic hydrocephalus, unspecified
G918	G91.8 Other hydrocephalus
G919	G91.9 Hydrocephalus, unspecified
G92	G92 Toxic encephalopathy
G93	G93 Other disorders of brain
G930	G93.0 Cerebral cysts
G931	G93.1 Anoxic brain damage, not elsewhere classified
G932	G93.2 Benign intracranial hypertension
G933	G93.3 Postviral fatigue syndrome
G934	G93.4 Encephalopathy, unspecified
G935	G93.5 Compression of brain
G936	G93.6 Cerebral oedema
G937	G93.7 Reye's syndrome
G938	G93.8 Other specified disorders of brain
G939	G93.9 Disorder of brain, unspecified
G94	G94 Other disorders of brain in diseases classified elsewhere
G940	G94.0 Hydrocephalus in infectious and parasitic diseases classified elsewhere
G941	G94.1 Hydrocephalus in neoplastic disease
G942	G94.2 Hydrocephalus in other diseases classified elsewhere
G943	G94.3 Encephalopathy in diseases classified elsewhere
G948	G94.8 Other specified disorders of brain in diseases classified elsewhere
G95	G95 Other diseases of spinal cord
G950	G95.0 Syringomyelia and syringobulbia
G951	G95.1 Vascular myelopathies
G952	G95.2 Cord compression, unspecified
G958	G95.8 Other specified diseases of spinal cord
G959	G95.9 Disease of spinal cord, unspecified
G96	G96 Other disorders of central nervous system
G960	G96.0 Cerebrospinal fluid leak
G961	G96.1 Disorders of meninges, not elsewhere classified
G968	G96.8 Other specified disorders of central nervous system
G969	G96.9 Disorder of central nervous system, unspecified
G97	G97 Postprocedural disorders of nervous system, not elsewhere classified
G970	G97.0 Cerebrospinal fluid leak from spinal puncture
G971	G97.1 Other reaction to spinal and lumbar puncture
G972	G97.2 Intracranial hypotension following ventricular shunting
G978	G97.8 Other postprocedural disorders of nervous system
G979	G97.9 Postprocedural disorder of nervous system, unspecified
G98	G98 Other disorders of nervous system, not elsewhere classified
G99	G99 Other disorders of nervous system in diseases classified elsewhere
G990	G99.0 Autonomic neuropathy in endocrine and metabolic diseases
G991	G99.1 Other disorders of autonomic nervous system in other diseases classified elsewhere
G992	G99.2 Myelopathy in diseases classified elsewhere
G998	G99.8 Other specified disorders of nervous system in diseases classified elsewhere
I10	I10 Essential (primary) hypertension
I11	I11 Hypertensive heart disease
I110	I11.0 Hypertensive heart disease with (congestive) heart failure
I119	I11.9 Hypertensive heart disease without (congestive) heart failure
I12	I12 Hypertensive renal disease
I120	I12.0 Hypertensive renal disease with renal failure
I129	I12.9 Hypertensive renal disease without renal failure
I13	I13 Hypertensive heart and renal disease
I130	I13.0 Hypertensive heart and renal disease with (congestive) heart failure
I131	I13.1 Hypertensive heart and renal disease with renal failure
I132	I13.2 Hypertensive heart and renal disease with both (congestive) heart failure and renal failure
I139	I13.9 Hypertensive heart and renal disease, unspecified
I15	I15 Secondary hypertension
I150	I15.0 Renovascular hypertension
I151	I15.1 Hypertension secondary to other renal disorders
I152	I15.2 Hypertension secondary to endocrine disorders
I158	I15.8 Other secondary hypertension
I159	I15.9 Seconday hypertension, unspecified
I20	I20 Angina pectoris
I200	I20.0 Unstable angina
I201	I20.1 Angina pectoris with documented spasm
I208	I20.8 Other forms of angina pectoris
I209	I20.9 Angina pectoris, unspecified
I21	I21 Acute myocardial infarction
I210	I21.0 Acute transmural myocardial infarction of anterior wall
I211	I21.1 Acute transmural myocardial infarction of inferior wall
I212	I21.2 Acute transmural myocardial infarction of other sites
I213	I21.3 Acute transmural myocardial infarction of unspecified site
I214	I21.4 Acute subendocardial myocardial infarction
I219	I21.9 Acute myocardial infarction, unspecified
I21X	I21.X Presumed acute myicardial infaction (unconfirmed)
I22	I22 Subsequent myocardial infarction
I220	I22.0 Subsequent myocardial infarction of anterior wall
I221	I22.1 Subsequent myocardial infarction of inferior wall
I228	I22.8 Subsequent myocardial infarction of other sites
I229	I22.9 Subsequent myocardial infarction of unspecified site
I23	I23 Certain current complications following acute myocardial infarction
I230	I23.0 Haemopericardium as current complication following acute myocardial infarction
I231	I23.1 Atrial septal defect as current complication following acute myocardial infarction
I232	I23.2 Ventricular septal defect as current complication following acute myocardial infarction
I233	I23.3 Rupture of cardiac wall without haemopericardium as current complication following acute myocardial infarction
I234	I23.4 Rupture of chordae tendineae as current complication following acute myocardial infarction
I235	I23.5 Rupture of papillary muscle as current complication following acute myocardial infarction
I236	I23.6 Thrombosis of atrium, auricular appendage and ventricle as current complications following acute myocardial infarction
I238	I23.8 Other current complications following acute myocardial infarction
I24	I24 Other acute ischaemic heart diseases
I240	I24.0 Coronary thrombosis not resulting in myocardial infarction
I241	I24.1 Dressler's syndrome
I248	I24.8 Other forms of acute ischaemic heart disease
I249	I24.9 Acute ischaemic heart disease, unspecified
I25	I25 Chronic ischaemic heart disease
I250	I25.0 Atherosclerotic cardiovascular disease, so described
I251	I25.1 Atherosclerotic heart disease
I252	I25.2 Old myocardial infarction
I253	I25.3 Aneurysm of heart
I254	I25.4 Coronary artery aneurysm
I255	I25.5 Ischaemic cardiomyopathy
I256	I25.6 Silent myocardial ischaemia
I258	I25.8 Other forms of chronic ischaemic heart disease
I259	I25.9 Chronic ischaemic heart disease, unspecified
I60	I60 Subarachnoid haemorrhage
I600	I60.0 Subarachnoid haemorrhage from carotid siphon and bifurcation
I601	I60.1 Subarachnoid haemorrhage from middle cerebral artery
I602	I60.2 Subarachnoid haemorrhage from anterior communicating artery
I603	I60.3 Subarachnoid haemorrhage from posterior communicating artery
I604	I60.4 Subarachnoid haemorrhage from basilar artery
I605	I60.5 Subarachnoid haemorrhage from vertebral artery
I606	I60.6 Subarachnoid haemorrhage from other intracranial arteries
I607	I60.7 Subarachnoid haemorrhage from intracranial artery, unspecified
I608	I60.8 Other subarachnoid haemorrhage
I609	I60.9 Subarachnoid haemorrhage, unspecified
I61	I61 Intracerebral haemorrhage
I610	I61.0 Intracerebral haemorrhage in hemisphere, subcortical
I611	I61.1 Intracerebral haemorrhage in hemisphere, cortical
I612	I61.2 Intracerebral haemorrhage in hemisphere, unspecified
I613	I61.3 Intracerebral haemorrhage in brain stem
I614	I61.4 Intracerebral haemorrhage in cerebellum
I615	I61.5 Intracerebral haemorrhage, intraventricular
I616	I61.6 Intracerebral haemorrhage, multiple localised
I618	I61.8 Other intracerebral haemorrhage
I619	I61.9 Intracerebral haemorrhage, unspecified
I62	I62 Other nontraumatic intracranial haemorrhage
I620	I62.0 Subdural haemorrhage (acute) (nontraumatic)
I621	I62.1 Nontraumatic extradural haemorrhage
I629	I62.9 Intracranial haemorrhage (nontraumatic), unspecified
I63	I63 Cerebral infarction
I630	I63.0 Cerebral infarction due to thrombosis of precerebral arteries
I631	I63.1 Cerebral infarction due to embolism of precerebral arteries
I632	I63.2 Cerebral infarction due to unspecified occlusion or stenosis of precerebral arteries
I633	I63.3 Cerebral infarction due to thrombosis of cerebral arteries
I634	I63.4 Cerebral infarction due to embolism of cerebral arteries
I635	I63.5 Cerebral infarction due to unspecified occlusion or stenosis of cerebral arteries
I636	I63.6 Cerebral infarction due to cerebral venous thrombosis, nonpyogenic
I638	I63.8 Other cerebral infarction
I639	I63.9 Cerebral infarction, unspecified
I64	I64 Stroke, not specified as haemorrhage or infarction
I65	I65 Occlusion and stenosis of precerebral arteries, not resulting in cerebral infarction
I650	I65.0 Occlusion and stenosis of vertebral artery
I651	I65.1 Occlusion and stenosis of basilar artery
I652	I65.2 Occlusion and stenosis of carotid artery
I653	I65.3 Occlusion and stenosis of multiple and bilateral precerebral arteries
I658	I65.8 Occlusion and stenosis of other precerebral artery
I659	I65.9 Occlusion and stenosis of unspecified precerebral artery
I66	I66 Occlusion and stenosis of cerebral arteries, not resulting in cerebral infarction
I660	I66.0 Occlusion and stenosis of middle cerebral artery
I661	I66.1 Occlusion and stenosis of anterior cerebral artery
I662	I66.2 Occlusion and stenosis of posterior cerebral artery
I663	I66.3 Occlusion and stenosis of cerebellar arteries
I664	I66.4 Occlusion and stenosis of multiple and bilateral cerebral arteries
I668	I66.8 Occlusion and stenosis of other cerebral artery
I669	I66.9 Occlusion and stenosis of unspecified cerebral artery
I67	I67 Other cerebrovascular diseases
I670	I67.0 Dissection of cerebral arteries, nonruptured
I671	I67.1 Cerebral aneurysm, nonruptured
I672	I67.2 Cerebral atherosclerosis
I673	I67.3 Progressive vascular leukoencephalopathy
I674	I67.4 Hypertensive encephalopathy
I675	I67.5 Moyamoya disease
I676	I67.6 Nonpyogenic thrombosis of intracranial venous system
I677	I67.7 Cerebral arteritis, not elsewhere classified
I678	I67.8 Other specified cerebrovascular diseases
I679	I67.9 Cerebrovascular disease, unspecified
I68	I68 Cerebrovascular disorders in diseases classified elsewhere
I680	I68.0 Cerebral amyloid angiopathy
I681	I68.1 Cerebral arteritis in infectious and parasitic diseases classified elsewhere
I682	I68.2 Cerebral arteritis in other diseases classified elsewhere
I688	I68.8 Other cerebrovascular disorders in diseases classified elsewhere
I69	I69 Sequelae of cerebrovascular disease
I690	I69.0 Sequelae of subarachnoid haemorrhage
I691	I69.1 Sequelae of intracerebral haemorrhage
I692	I69.2 Sequelae of other nontraumatic intracranial haemorrhage
I693	I69.3 Sequelae of cerebral infarction
I694	I69.4 Sequelae of stroke, not specified as haemorrhage or infarction
I698	I69.8 Sequelae of other and unspecified cerebrovascular diseases
O00	O00 Ectopic pregnancy
O000	O00.0 Abdominal pregnancy
O001	O00.1 Tubal pregnancy
O002	O00.2 Ovarian pregnancy
O008	O00.8 Other ectopic pregnancy
O009	O00.9 Ectopic pregnancy, unspecified
O01	O01 Hydatidiform mole
O010	O01.0 Classical hydatidiform mole
O011	O01.1 Incomplete and partial hydatidiform mole
O019	O01.9 Hydatidiform mole, unspecified
O02	O02 Other abnormal products of conception
O020	O02.0 Blighted ovum and nonhydatidiform mole
O021	O02.1 Missed abortion
O028	O02.8 Other specified abnormal products of conception
O029	O02.9 Abnormal product of conception, unspecified
O03	O03 Spontaneous abortion
O030	O03.0 Incomplete, complicated by genital tract and pelvic infection
O031	O03.1 Incomplete, complicated by delayed or excessive haemorrhage
O032	O03.2 Incomplete, complicated by embolism
O033	O03.3 Incomplete, with other and unspecified complications
O034	O03.4 Incomplete, without complication
O035	O03.5 Complete or unspecified, complicated by genital tract and pelvic infection
O036	O03.6 Complete or unspecified, complicated by delayed or excessive haemorrhage
O037	O03.7 Complete or unspecified, complicated by embolism
O038	O03.8 Complete or unspecified, with other and unspecified complications
O039	O03.9 Complete or unspecified, without complication
O04	O04 Medical abortion
O040	O04.0 Incomplete, complicated by genital tract and pelvic infection
O041	O04.1 Incomplete, complicated by delayed or excessive haemorrhage
O042	O04.2 Incomplete, complicated by embolism
O043	O04.3 Incomplete, with other and unspecified complications
O044	O04.4 Incomplete, without complication
O045	O04.5 Complete or unspecified, complicated by genital tract and pelvic infection
O046	O04.6 Complete or unspecified, complicated by delayed or excessive haemorrhage
O047	O04.7 Complete or unspecified, complicated by embolism
O048	O04.8 Complete or unspecified, with other and unspecified complications
O049	O04.9 Complete or unspecified, without complication
O05	O05 Other abortion
O050	O05.0 Incomplete, complicated by genital tract and pelvic infection
O051	O05.1 Incomplete, complicated by delayed or excessive haemorrhage
O052	O05.2 Incomplete, complicated by embolism
O053	O05.3 Incomplete, with other and unspecified complications
O054	O05.4 Incomplete, without complication
O055	O05.5 Complete or unspecified, complicated by genital tract and pelvic infection
O056	O05.6 Complete or unspecified, complicated by delayed or excessive haemorrhage
O057	O05.7 Complete or unspecified, complicated by embolism
O058	O05.8 Complete or unspecified, with other and unspecified complications
O059	O05.9 Complete or unspecified, without complication
O06	O06 Unspecified abortion
O060	O06.0 Incomplete, complicated by genital tract and pelvic infection
O061	O06.1 Incomplete, complicated by delayed or excessive haemorrhage
O062	O06.2 Incomplete, complicated by embolism
O063	O06.3 Incomplete, with other and unspecified complications
O064	O06.4 Incomplete, without complication
O065	O06.5 Complete or unspecified, complicated by genital tract and pelvic infection
O066	O06.6 Complete or unspecified, complicated by delayed or excessive haemorrhage
O067	O06.7 Complete or unspecified, complicated by embolism
O068	O06.8 Complete or unspecified, with other and unspecified complications
O069	O06.9 Complete or unspecified, without complication
O07	O07 Failed attempted abortion
O070	O07.0 Failed medical abortion, complicated by genital tract and pelvic infection
O071	O07.1 Failed medical abortion, complicated by delayed or excessive haemorrhage
O072	O07.2 Failed medical abortion, complicated by embolism
O073	O07.3 Failed medical abortion, with other and unspecified complications
O074	O07.4 Failed medical abortion, without complication
O075	O07.5 Other and unspecified failed attempted abortion, complicated by genital tract and pelvic infection
O076	O07.6 Other and unspecified failed attempted abortion, complicated by delayed or excessive haemorrhage
O077	O07.7 Other and unspecified failed attempted abortion, complicated by embolism
O078	O07.8 Other and unspecified failed attempted abortion, with other and unspecified complications
O079	O07.9 Other and unspecified failed attempted abortion, without complication
O08	O08 Complications following abortion and ectopic and molar pregnancy
O080	O08.0 Genital tract and pelvic infection following abortion and ectopic and molar pregnancy
O081	O08.1 Delayed or excessive haemorrhage following abortion and ectopic and molar pregnancy
O082	O08.2 Embolism following abortion and ectopic and molar pregnancy
O083	O08.3 Shock following abortion and ectopic and molar pregnancy
O084	O08.4 Renal failure following abortion and ectopic and molar pregnancy
O085	O08.5 Metabolic disorders following abortion and ectopic and molar pregnancy
O086	O08.6 Damage to pelvic organs and tissues following abortion and ectopic and molar pregnancy
O087	O08.7 Other venous complications following abortion and ectopic and molar pregnancy
O088	O08.8 Other complications following abortion and ectopic and molar pregnancy
O089	O08.9 Complication following abortion and ectopic and molar pregnancy, unspecified
P00	P00 Foetus and newborn affected by maternal conditions that may be unrelated to present pregnancy
P000	P00.0 Foetus and newborn affected by maternal hypertensive disorders
P001	P00.1 Foetus and newborn affected by maternal renal and urinary tract diseases
P002	P00.2 Foetus and newborn affected by maternal infectious and parasitic diseases
P003	P00.3 Foetus and newborn affected by other maternal circulatory and respiratory diseases
P004	P00.4 Foetus and newborn affected by maternal nutritional disorders
P005	P00.5 Foetus and newborn affected by maternal injury
P006	P00.6 Foetus and newborn affected by surgical procedure on mother
P007	P00.7 Foetus and newborn affected by other medical procedures on mother, not elsewhere classified
P008	P00.8 Foetus and newborn affected by other maternal conditions
P009	P00.9 Foetus and newborn affected by unspecified maternal condition
P01	P01 Foetus and newborn affected by maternal complications of pregnancy
P010	P01.0 Foetus and newborn affected by incompetent cervix
P011	P01.1 Foetus and newborn affected by premature rupture of membranes
P012	P01.2 Foetus and newborn affected by oligohydramnios
P013	P01.3 Foetus and newborn affected by polyhydramnios
P014	P01.4 Foetus and newborn affected by ectopic pregnancy
P015	P01.5 Foetus and newborn affected by multiple pregnancy
P016	P01.6 Foetus and newborn affected by maternal death
P017	P01.7 Foetus and newborn affected by malpresentation before labour
P018	P01.8 Foetus and newborn affected by other maternal complications of pregnancy
P019	P01.9 Foetus and newborn affected by maternal complication of pregnancy, unspecified
P02	P02 Foetus and newborn affected by complications of placenta, cord and membranes
P020	P02.0 Foetus and newborn affected by placenta praevia
P021	P02.1 Foetus and newborn affected by other forms of placental separation and haemorrhage
P022	P02.2 Foetus and newborn affected by other and unspecified morphological and functional abnormalities of placenta
P023	P02.3 Foetus and newborn affected by placental transfusion syndromes
P024	P02.4 Foetus and newborn affected by prolapsed cord
P025	P02.5 Foetus and newborn affected by other compression of umbilical cord
P026	P02.6 Foetus and newborn affected by other and unspecified conditions of umbilical cord
P027	P02.7 Foetus and newborn affected by chorioamnionitis
P028	P02.8 Foetus and newborn affected by other abnormalities of membranes
P029	P02.9 Foetus and newborn affected by abnormality of membranes, unspecified
P03	P03 Foetus and newborn affected by other complications of labour and delivery
P030	P03.0 Foetus and newborn affected by breech delivery and extraction
P031	P03.1 Foetus and newborn affected by other malpresentation, malposition and disproportion during labour and delivery
P032	P03.2 Foetus and newborn affected by forceps delivery
P033	P03.3 Foetus and newborn affected by delivery by vacuum extractor [ventouse]
P034	P03.4 Foetus and newborn affected by Caesarean delivery
P035	P03.5 Foetus and newborn affected by precipitate delivery
P036	P03.6 Foetus and newborn affected by abnormal uterine contractions
P038	P03.8 Foetus and newborn affected by other specified complications of labour and delivery
P039	P03.9 Foetus and newborn affected by complication of labour and delivery, unspecified
P04	P04 Foetus and newborn affected by noxious influences transmitted via placenta or breast milk
P040	P04.0 Foetus and newborn affected by maternal anaesthesia and analgesia in pregnancy, labour and delivery
P041	P04.1 Foetus and newborn affected by other maternal medication
P042	P04.2 Foetus and newborn affected by maternal use of tobacco
P043	P04.3 Foetus and newborn affected by maternal use of alcohol
P044	P04.4 Foetus and newborn affected by maternal use of drugs of addiction
P045	P04.5 Foetus and newborn affected by maternal use of nutritional chemical substances
P046	P04.6 Foetus and newborn affected by maternal exposure to environmental chemical substances
P048	P04.8 Foetus and newborn affected by other maternal noxious influences
P049	P04.9 Foetus and newborn affected by maternal noxious influence, unspecified
P05	P05 Slow foetal growth and foetal malnutrition
P050	P05.0 Light for gestational age
P051	P05.1 Small for gestational age
P052	P05.2 Foetal malnutrition without mention of light or small for gestational age
P059	P05.9 Slow foetal growth, unspecified
P07	P07 Disorders related to short gestation and low birth weight, not elsewhere classified
P070	P07.0 Extremely low birth weight
P071	P07.1 Other low birth weight
P072	P07.2 Extreme immaturity
P073	P07.3 Other preterm infants
P08	P08 Disorders related to long gestation and high birth weight
P080	P08.0 Exceptionally large baby
P081	P08.1 Other heavy for gestational age infants
P082	P08.2 Postterm infant, not heavy for gestational age
Q00	Q00 Anencephaly and similar malformations
Q000	Q00.0 Anencephaly
Q001	Q00.1 Craniorachischisis
Q002	Q00.2 Iniencephaly
Q01	Q01 Encephalocele
Q010	Q01.0 Frontal encephalocele
Q011	Q01.1 Nasofrontal encephalocele
Q012	Q01.2 Occipital encephalocele
Q018	Q01.8 Encephalocele of other sites
Q019	Q01.9 Encephalocele, unspecified
Q02	Q02 Microcephaly
Q03	Q03 Congenital hydrocephalus
Q030	Q03.0 Malformations of aqueduct of Sylvius
Q031	Q03.1 Atresia of foramina of Magendie and Luschka
Q038	Q03.8 Other congenital hydrocephalus
Q039	Q03.9 Congenital hydrocephalus, unspecified
Q04	Q04 Other congenital malformations of brain
Q040	Q04.0 Congenital malformations of corpus callosum
Q041	Q04.1 Arhinencephaly
Q042	Q04.2 Holoprosencephaly
Q043	Q04.3 Other reduction deformities of brain
Q044	Q04.4 Septo-optic dysplasia
Q045	Q04.5 Megalencephaly
Q046	Q04.6 Congenital cerebral cysts
Q048	Q04.8 Other specified congenital malformations of brain
Q049	Q04.9 Congenital malformation of brain, unspecified
Q05	Q05 Spina bifida
Q050	Q05.0 Cervical spina bifida with hydrocephalus
Q051	Q05.1 Thoracic spina bifida with hydrocephalus
Q052	Q05.2 Lumbar spina bifida with hydrocephalus
Q053	Q05.3 Sacral spina bifida with hydrocephalus
Q054	Q05.4 Unspecified spina bifida with hydrocephalus
Q055	Q05.5 Cervical spina bifida without hydrocephalus
Q056	Q05.6 Thoracic spina bifida without hydrocephalus
Q057	Q05.7 Lumbar spina bifida without hydrocephalus
Q058	Q05.8 Sacral spina bifida without hydrocephalus
Q059	Q05.9 Spina bifida, unspecified
Q06	Q06 Other congenital malformations of spinal cord
Q060	Q06.0 Amyelia
Q061	Q06.1 Hypoplasia and dysplasia of spinal cord
Q062	Q06.2 Diastematomyelia
Q063	Q06.3 Other congenital cauda equina malformations
Q064	Q06.4 Hydromyelia
Q068	Q06.8 Other specified congenital malformations of spinal cord
Q069	Q06.9 Congenital malformation of spinal cord, unspecified
Q07	Q07 Other congenital malformations of nervous system
Q070	Q07.0 Arnold-Chiari syndrome
Q078	Q07.8 Other specified congenital malformations of nervous system
Q079	Q07.9 Congenital malformation of nervous system, unspecified
S00	S00 Superficial injury of head
S000	S00.0 Superficial injury of scalp
S001	S00.1 Contusion of eyelid and periocular area
S002	S00.2 Other superficial injuries of eyelid and periocular area
S003	S00.3 Superficial injury of nose
S004	S00.4 Superficial injury of ear
S005	S00.5 Superficial injury of lip and oral cavity
S007	S00.7 Multiple superficial injuries of head
S008	S00.8 Superficial injury of other parts of head
S009	S00.9 Superficial injury of head, part unspecified
S01	S01 Open wound of head
S010	S01.0 Open wound of scalp
S011	S01.1 Open wound of eyelid and periocular area
S012	S01.2 Open wound of nose
S013	S01.3 Open wound of ear
S014	S01.4 Open wound of cheek and temporomandibular area
S015	S01.5 Open wound of lip and oral cavity
S017	S01.7 Multiple open wounds of head
S018	S01.8 Open wound of other parts of head
S019	S01.9 Open wound of head, part unspecified
S02	S02 Fracture of skull and facial bones
S020	S02.0 Fracture of vault of skull
S0200	S02.00 Fracture of vault of skull (closed)
S0201	S02.01 Fracture of vault of skull (open)
S021	S02.1 Fracture of base of skull
S0210	S02.10 Fracture of base of skull (closed)
S0211	S02.11 Fracture of base of skull (open)
S022	S02.2 Fracture of nasal bones
S0220	S02.20 Fracture of nasal bones (closed)
S0221	S02.21 Fracture of nasal bones (open)
S023	S02.3 Fracture of orbital floor
S0230	S02.30 Fracture of orbital floor (closed)
S0231	S02.31 Fracture of orbital floor (open)
S024	S02.4 Fracture of malar and maxillary bones
S0240	S02.40 Fracture of malar and maxillary bones (closed)
S0241	S02.41 Fracture of malar and maxillary bones (open)
S025	S02.5 Fracture of tooth
S0250	S02.50 Fracture of tooth (closed)
S0251	S02.51 Fracture of tooth (open)
S026	S02.6 Fracture of mandible
S0260	S02.60 Fracture of mandible (closed)
S0261	S02.61 Fracture of mandible (open)
S027	S02.7 Multiple fractures involving skull and facial bones
S0270	S02.70 Multiple fractures involving skull and facial bones (closed)
S0271	S02.71 Multiple fractures involving skull and facial bones (open)
S028	S02.8 Fractures of other skull and facial bones
S0280	S02.80 Fractures of other skull and facial bones (closed)
S0281	S02.81 Fractures of other skull and facial bones (open)
S029	S02.9 Fracture of skull and facial bones, part unspecified
S0290	S02.90 Fracture of skull and facial bones, part unspecified (closed)
S0291	S02.91 Fracture of skull and facial bones, part unspecified (open)
S03	S03 Dislocation, sprain and strain of joints and ligaments of head
S030	S03.0 Dislocation of jaw
S031	S03.1 Dislocation of septal cartilage of nose
S032	S03.2 Dislocation of tooth
S033	S03.3 Dislocation of other and unspecified parts of head
S034	S03.4 Sprain and strain of jaw
S035	S03.5 Sprain and strain of joints and ligaments of other and unspecified parts of head
S04	S04 Injury of cranial nerves
S040	S04.0 Injury of optic nerve and pathways
S041	S04.1 Injury of oculomotor nerve
S042	S04.2 Injury of trochlear nerve
S043	S04.3 Injury of trigeminal nerve
S044	S04.4 Injury of abducent nerve
S045	S04.5 Injury of facial nerve
S046	S04.6 Injury of acoustic nerve
S047	S04.7 Injury of accessory nerve
S048	S04.8 Injury of other cranial nerves
S049	S04.9 Injury of unspecified cranial nerve
S05	S05 Injury of eye and orbit
S050	S05.0 Injury of conjunctiva and corneal abrasion without mention of foreign body
S051	S05.1 Contusion of eyeball and orbital tissues
S052	S05.2 Ocular laceration and rupture with prolapse or loss of intraocular tissue
S053	S05.3 Ocular laceration without prolapse or loss of intraocular tissue
S054	S05.4 Penetrating wound of orbit with or without foreign body
S055	S05.5 Penetrating wound of eyeball with foreign body
S056	S05.6 Penetrating wound of eyeball without foreign body
S057	S05.7 Avulsion of eye
S058	S05.8 Other injuries of eye and orbit
S059	S05.9 Injury of eye and orbit, part unspecified
S06	S06 Intracranial injury
S060	S06.0 Concussion
S0600	S06.00 Concussion (without open intracranial wound)
S0601	S06.01 Concussion (with open intracranial wound)
S061	S06.1 Traumatic cerebral oedema
S0610	S06.10 Traumatic cerebral oedema (without open intracranial wound)
S0611	S06.11 Traumatic cerebral oedema (with open intracranial wound)
S062	S06.2 Diffuse brain injury
S0620	S06.20 Diffuse brain injury (without open intracranial wound)
S0621	S06.21 Diffuse brain injury (with open intracranial wound)
S063	S06.3 Focal brain injury
S0630	S06.30 Focal brain injury (without open intracranial wound)
S0631	S06.31 Focal brain injury (with open intracranial wound)
S064	S06.4 Epidural haemorrhage
S0640	S06.40 Epidural haemorrhage (without open intracranial wound)
S0641	S06.41 Epidural haemorrhage (with open intracranial wound)
S065	S06.5 Traumatic subdural haemorrhage
S0650	S06.50 Traumatic subdural haemorrhage (without open intracranial wound)
S0651	S06.51 Traumatic subdural haemorrhage (with open intracranial wound)
S066	S06.6 Traumatic subarachnoid haemorrhage
S0660	S06.60 Traumatic subarachnoid haemorrhage (without open intracranial wound)
S0661	S06.61 Traumatic subarachnoid haemorrhage (with open intracranial wound)
S067	S06.7 Intracranial injury with prolonged coma
S0670	S06.70 Intracranial injury with prolonged coma (without open intracranial wound)
S0671	S06.71 Intracranial injury with prolonged coma (with open intracranial wound)
S068	S06.8 Other intracranial injuries
S0680	S06.80 Other intracranial injuries (without open intracranial wound)
S0681	S06.81 Other intracranial injuries (with open intracranial wound)
S069	S06.9 Intracranial injury, unspecified
S0690	S06.90 Intracranial injury, unspecified (without open intracranial wound)
S0691	S06.91 Intracranial injury, unspecified (with open intracranial wound)
S07	S07 Crushing injury of head
S070	S07.0 Crushing injury of face
S071	S07.1 Crushing injury of skull
S078	S07.8 Crushing injury of other parts of head
S079	S07.9 Crushing injury of head, part unspecified
S08	S08 Traumatic amputation of part of head
S080	S08.0 Avulsion of scalp
S081	S08.1 Traumatic amputation of ear
S088	S08.8 Traumatic amputation of other parts of head
S089	S08.9 Traumatic amputation of unspecified part of head
S09	S09 Other and unspecified injuries of head
S090	S09.0 Injury of blood vessels of head, not elsewhere classified
S091	S09.1 Injury of muscle and tendon of head
S092	S09.2 Traumatic rupture of ear drum
S097	S09.7 Multiple injuries of head
S098	S09.8 Other specified injuries of head
S099	S09.9 Unspecified injury of head
W65	W65 Drowning and submersion while in bath-tub
W650	W65.0 Home
W651	W65.1 Residential institution
W652	W65.2 School, other institution and public administrative area
W653	W65.3 Sports and athletics area
W654	W65.4 Street and highway
W655	W65.5 Trade and service area
W656	W65.6 Industrial and construction area
W657	W65.7 Farm
W658	W65.8 Other specified place
W659	W65.9 Unspecified place
W66	W66 Drowning and submersion following fall into bath-tub
W660	W66.0 Home
W661	W66.1 Residential institution
W662	W66.2 School, other institution and public administrative area
W663	W66.3 Sports and athletics area
W664	W66.4 Street and highway
W665	W66.5 Trade and service area
W666	W66.6 Industrial and construction area
W667	W66.7 Farm
W668	W66.8 Other specified place
W669	W66.9 Unspecified place
W67	W67 Drowning and submersion while in swimming-pool
W670	W67.0 Home
W671	W67.1 Residential institution
W672	W67.2 School, other institution and public administrative area
W673	W67.3 Sports and athletics area
W674	W67.4 Street and highway
W675	W67.5 Trade and service area
W676	W67.6 Industrial and construction area
W677	W67.7 Farm
W678	W67.8 Other specified place
W679	W67.9 Unspecified place
W68	W68 Drowning and submersion following fall into swimming-pool
W680	W68.0 Home
W681	W68.1 Residential institution
W682	W68.2 School, other institution and public administrative area
W683	W68.3 Sports and athletics area
W684	W68.4 Street and highway
W685	W68.5 Trade and service area
W686	W68.6 Industrial and construction area
W687	W68.7 Farm
W688	W68.8 Other specified place
W689	W68.9 Unspecified place
W69	W69 Drowning and submersion while in natural water
W690	W69.0 Home
W691	W69.1 Residential institution
W692	W69.2 School, other institution and public administrative area
W693	W69.3 Sports and athletics area
W694	W69.4 Street and highway
W695	W69.5 Trade and service area
W696	W69.6 Industrial and construction area
W697	W69.7 Farm
W698	W69.8 Other specified place
W699	W69.9 Unspecified place
W70	W70 Drowning and submersion following fall into natural water
W700	W70.0 Home
W701	W70.1 Residential institution
W702	W70.2 School, other institution and public administrative area
W703	W70.3 Sports and athletics area
W704	W70.4 Street and highway
W705	W70.5 Trade and service area
W706	W70.6 Industrial and construction area
W707	W70.7 Farm
W708	W70.8 Other specified place
W7089	W70.89 Drowning and submersion following fall into natural water: Other specified places: During unspecified activity
W709	W70.9 Unspecified place
W73	W73 Other specified drowning and submersion
W730	W73.0 Home
W731	W73.1 Residential institution
W732	W73.2 School, other institution and public administrative area
W733	W73.3 Sports and athletics area
W734	W73.4 Street and highway
W735	W73.5 Trade and service area
W736	W73.6 Industrial and construction area
W737	W73.7 Farm
W738	W73.8 Other specified place
W7380	W73.80 Other specified drowning and submersion; Other specified places ;While engaged in sports activity
W739	W73.9 Unspecified place
W74	W74 Unspecified drowning and submersion
W740	W74.0 Home
W741	W74.1 Residential institution
W742	W74.2 School, other institution and public administrative area
W743	W74.3 Sports and athletics area
W744	W74.4 Street and highway
W745	W74.5 Trade and service area
W746	W74.6 Industrial and construction area
W747	W74.7 Farm
W748	W74.8 Other specified place
W749	W74.9 Unspecified place
W75	W75 Accidental suffocation and strangulation in bed
W750	W75.0 Home
W751	W75.1 Residential institution
W752	W75.2 School, other institution and public administrative area
W753	W75.3 Sports and athletics area
W754	W75.4 Street and highway
W755	W75.5 Trade and service area
W756	W75.6 Industrial and construction area
W757	W75.7 Farm
W758	W75.8 Other specified place
W759	W75.9 Unspecified place
W76	W76 Other accidental hanging and strangulation
W760	W76.0 Home
W761	W76.1 Residential institution
W762	W76.2 School, other institution and public administrative area
W763	W76.3 Sports and athletics area
W764	W76.4 Street and highway
W765	W76.5 Trade and service area
W766	W76.6 Industrial and construction area
W767	W76.7 Farm
W768	W76.8 Other specified place
W769	W76.9 Unspecified place
W77	W77 Threat to breathing due to cave-in, falling earth and other substances
W770	W77.0 Home
W771	W77.1 Residential institution
W772	W77.2 School, other institution and public administrative area
W773	W77.3 Sports and athletics area
W774	W77.4 Street and highway
W775	W77.5 Trade and service area
W776	W77.6 Industrial and construction area
W777	W77.7 Farm
W778	W77.8 Other specified place
W779	W77.9 Unspecified place
W78	W78 Inhalation of gastric contents
W780	W78.0 Home
W781	W78.1 Residential institution
W782	W78.2 School, other institution and public administrative area
W783	W78.3 Sports and athletics area
W784	W78.4 Street and highway
W785	W78.5 Trade and service area
W786	W78.6 Industrial and construction area
W787	W78.7 Farm
W788	W78.8 Other specified place
W789	W78.9 Unspecified place
W79	W79 Inhalation and ingestion of food causing obstruction of respiratory tract
W790	W79.0 Home
W7904	W79.04 Inhalation and ingestion of food causing obstruction of respiratory tract; Home; While resting, sleeping, eating or engaging in other vital activities
W7909	W79.09 Inhalation and ingestion of food causing obstruction of respiratory tract, Home , During unspecified activity
W791	W79.1 Residential institution
W792	W79.2 School, other institution and public administrative area
W793	W79.3 Sports and athletics area
W794	W79.4 Street and highway
W795	W79.5 Trade and service area
W796	W79.6 Industrial and construction area
W797	W79.7 Farm
W798	W79.8 Other specified place
W799	W79.9 Unspecified place
W7994	W79.94 Inhalation and ingestion of food causing obstruction of respiratory tract; Unspecified place ;While resting, sleeping, eating or engaging in other vital activities
W7999	W79.99 Inhalation and ingestion of food causing obstruction of respiratory tract; Unspecified place ;During unspecified activity
W80	W80 Inhalation and ingestion of other objects causing obstruction of respiratory tract
W800	W80.0 Home
W801	W80.1 Residential institution
W802	W80.2 School, other institution and public administrative area
W803	W80.3 Sports and athletics area
W804	W80.4 Street and highway
W805	W80.5 Trade and service area
W806	W80.6 Industrial and construction area
W807	W80.7 Farm
W808	W80.8 Other specified place
W809	W80.9 Unspecified place
W81	W81 Confined to or trapped in a low-oxygen environment
W810	W81.0 Home
W811	W81.1 Residential institution
W812	W81.2 School, other institution and public administrative area
W813	W81.3 Sports and athletics area
W814	W81.4 Street and highway
W815	W81.5 Trade and service area
W816	W81.6 Industrial and construction area
W817	W81.7 Farm
W818	W81.8 Other specified place
W819	W81.9 Unspecified place
W83	W83 Other specified threats to breathing
W830	W83.0 Home
W831	W83.1 Residential institution
W832	W83.2 School, other institution and public administrative area
W833	W83.3 Sports and athletics area
W834	W83.4 Street and highway
W835	W83.5 Trade and service area
W836	W83.6 Industrial and construction area
W837	W83.7 Farm
W838	W83.8 Other specified place
W839	W83.9 Unspecified place
W84	W84 Unspecified threat to breathing
W840	W84.0 Home
W841	W84.1 Residential institution
W842	W84.2 School, other institution and public administrative area
W843	W84.3 Sports and athletics area
W844	W84.4 Street and highway
W845	W84.5 Trade and service area
W846	W84.6 Industrial and construction area
W847	W84.7 Farm
W848	W84.8 Other specified place
W849	W84.9 Unspecified place
X40	X40 Accidental poisoning by and exposure to nonopioid analgesics, antipyretics and antirheumatics
X400	X40.0 Home
X4009	X40.09 Accidental poisoning by and exposure to nonopioid analgesics, antipyretics and antirheumatics; Home; During unspecified activity
X401	X40.1 Residential institution
X402	X40.2 School, other institution and public administrative area
X403	X40.3 Sports and athletics area
X404	X40.4 Street and highway
X405	X40.5 Trade and service area
X406	X40.6 Industrial and construction area
X407	X40.7 Farm
X408	X40.8 Other specified place
X409	X40.9 Unspecified place
X4099	X40.99 Accidental poisoning by and exposure to nonopioid analgesics, antipyretics and antirheumatics: Unspecified place: During unspecified activity
X41	X41 Accidental poisoning by and exposure to antiepileptic, sedative-hypnotic, anti-Parkinsonism and psychotropic drugs, not elsewhere classified
X410	X41.0 Home
X4108	X41.08 Accidental poisoning by and exposure to antiepileptic, sedative-hypnotic, antiparkinsonism and psychotropic drugs, not elsewhere classified , Home ,While engaged in other specified activities
X411	X41.1 Residential institution
X412	X41.2 School, other institution and public administrative area
X413	X41.3 Sports and athletics area
X414	X41.4 Street and highway
X415	X41.5 Trade and service area
X416	X41.6 Industrial and construction area
X417	X41.7 Farm
X418	X41.8 Other specified place
X419	X41.9 Unspecified place
X42	X42 Accidental poisoning by and exposure to narcotics and psychodysleptics [hallucinogens], not elsewhere classified
X420	X42.0 Home
X4208	X42.08 Accidental poisoning by and exposure to narcotics and psychodysleptics [hallucinogens], not elsewhere classified,Home , While engaged in other specified activities
X421	X42.1 Residential institution
X422	X42.2 School, other institution and public administrative area
X423	X42.3 Sports and athletics area
X424	X42.4 Street and highway
X425	X42.5 Trade and service area
X426	X42.6 Industrial and construction area
X427	X42.7 Farm
X428	X42.8 Other specified place
X429	X42.9 Unspecified place
X4291	X42.91 Accidental poisoning by and exposure to narcotics and psychodysleptics [hallucinogens], not elsewhere classified; Unspecified place ;While engaged in leisure activity
X4299	X42.99 Accidental poisoning by and exposure to narcotics and psychodysleptics [hallucinogens], not elsewhere classified; Unspecified place ;During unspecified activity
X43	X43 Accidental poisoning by and exposure to other drugs acting on the autonomic nervous system
X430	X43.0 Home
X431	X43.1 Residential institution
X432	X43.2 School, other institution and public administrative area
X433	X43.3 Sports and athletics area
X434	X43.4 Street and highway
X435	X43.5 Trade and service area
X436	X43.6 Industrial and construction area
X437	X43.7 Farm
X438	X43.8 Other specified place
X439	X43.9 Unspecified place
X4399	X43.99 Accidental poisoning by and exposure to other drugs acting on the autonomic nervous system; Unspecified place ;During unspecified activity
X44	X44 Accidental poisoning by and exposure to other and unspecified drugs, medicaments and biological substances
X440	X44.0 Home
X4408	X44.08 Accidental poisoning by and exposure to other and unspecified drugs, medicaments and biological substances; Home; While engaged in other specified activities
X4409	X44.09 Accidental poisoning by and exposure to other and unspecified drugs, medicaments and biological substances; Home; During unspecified activity
X441	X44.1 Residential institution
X442	X44.2 School, other institution and public administrative area
X443	X44.3 Sports and athletics area
X444	X44.4 Street and highway
X445	X44.5 Trade and service area
X446	X44.6 Industrial and construction area
X447	X44.7 Farm
X448	X44.8 Other specified place
X449	X44.9 Unspecified place
X4499	X44.99 Accidental poisoning by and exposure to other and unspecified drugs, medicaments and biological substances; Unspecified place ;During unspecified activity
X45	X45 Accidental poisoning by and exposure to alcohol
X450	X45.0 Home
X451	X45.1 Residential institution
X452	X45.2 School, other institution and public administrative area
X453	X45.3 Sports and athletics area
X454	X45.4 Street and highway
X455	X45.5 Trade and service area
X456	X45.6 Industrial and construction area
X457	X45.7 Farm
X458	X45.8 Other specified place
X459	X45.9 Unspecified place
X4599	X45.99 Accidental poisoning by and exposure to alcohol; Unspecified place ;During unspecified activity
X46	X46 Accidental poisoning by and exposure to organic solvents and halogenated hydrocarbons and their vapours
X460	X46.0 Home
X461	X46.1 Residential institution
X462	X46.2 School, other institution and public administrative area
X463	X46.3 Sports and athletics area
X464	X46.4 Street and highway
X465	X46.5 Trade and service area
X466	X46.6 Industrial and construction area
X4669	X46.69 Accidental poisoning by and exposure to organic solvents and halogenated hydrocarbons and their vapours; Industrial and construction area ;During unspecified activity
X467	X46.7 Farm
X468	X46.8 Other specified place
X469	X46.9 Unspecified place
X47	X47 Accidental poisoning by and exposure to other gases and vapours
X470	X47.0 Home
X471	X47.1 Residential institution
X472	X47.2 School, other institution and public administrative area
X473	X47.3 Sports and athletics area
X474	X47.4 Street and highway
X475	X47.5 Trade and service area
X476	X47.6 Industrial and construction area
X477	X47.7 Farm
X478	X47.8 Other specified place
X479	X47.9 Unspecified place
X48	X48 Accidental poisoning by and exposure to pesticides
X480	X48.0 Home
X481	X48.1 Residential institution
X482	X48.2 School, other institution and public administrative area
X483	X48.3 Sports and athletics area
X484	X48.4 Street and highway
X485	X48.5 Trade and service area
X486	X48.6 Industrial and construction area
X487	X48.7 Farm
X488	X48.8 Other specified place
X489	X48.9 Unspecified place
X49	X49 Accidental poisoning by and exposure to other and unspecified chemicals and noxious substances
X490	X49.0 Home
X4909	X49.09 Accidental poisoning by and exposure to other and unspecified chemicals and noxious substances; Home; During unspecified activity
X491	X49.1 Residential institution
X492	X49.2 School, other institution and public administrative area
X493	X49.3 Sports and athletics area
X494	X49.4 Street and highway
X4948	X49.48 Accidental poisoning by and exposure to other and unspecified chemicals and noxious substances; Street and highway;While engaged in other specified activities
X495	X49.5 Trade and service area
X496	X49.6 Industrial and construction area
X497	X49.7 Farm
X498	X49.8 Other specified place
X499	X49.9 Unspecified place

## Sheet: Table S2
S2A. Detailed statistical results for associations between FSL-FAST regional brain volumes and the two aging patterns										S2B. Detailed statistical results for associations between cross-pipeline DKT cortical surface area and thickness and the two aging patterns
Pattern	Feature	standardized β	p-value	Lower 95% CI (standardized)	Upper 95% CI (standardized)	Bonferroni-corrected p-value	Bonferroni-corrected significance (p < 0.01)			Pattern	Feature	standardized β	p-value	Lower 95% CI (standardized)	Upper 95% CI (standardized)	Bonferroni-corrected p-value	Bonferroni-corrected significance (p < 0.01)
R1	Frontal Pole (left)	-0.332708	1.69739e-82	-0.3666	-0.298816	2.35937e-80	TRUE			R1	Area of caudalanteriorcingulate (left hemisphere)	-0.319631	7.49072e-50	-0.361831	-0.277431	9.28849e-48	TRUE
R1	Frontal Pole (right)	-0.346203	2.09856e-92	-0.379483	-0.312923	2.917e-90	TRUE			R1	Area of caudalmiddlefrontal (left hemisphere)	-0.262057	3.88006e-32	-0.305583	-0.218532	4.81127e-30	TRUE
R1	Insular Cortex (left)	-0.318021	1.63558e-64	-0.354773	-0.281268	2.27346e-62	TRUE			R1	Area of cuneus (left hemisphere)	-0.112806	4.29535e-07	-0.156541	-0.0690713	5.32623e-05	TRUE
R1	Insular Cortex (right)	-0.291371	4.20155e-53	-0.328601	-0.25414	5.84016e-51	TRUE			R1	Area of entorhinal (left hemisphere)	-0.213852	2.4275e-21	-0.258043	-0.169662	3.01011e-19	TRUE
R1	Superior Frontal Gyrus (left)	-0.304803	3.56714e-45	-0.347158	-0.262447	4.95833e-43	TRUE			R1	Area of fusiform (left hemisphere)	-0.309272	6.38456e-51	-0.349658	-0.268886	7.91685e-49	TRUE
R1	Superior Frontal Gyrus (right)	-0.26577	2.13123e-34	-0.308359	-0.22318	2.96242e-32	TRUE			R1	Area of inferiorparietal (left hemisphere)	-0.295501	5.15477e-41	-0.338685	-0.252318	6.39191e-39	TRUE
R1	Middle Frontal Gyrus (left)	-0.0180046	0.414025	-0.0612061	0.0251969	1	FALSE			R1	Area of inferiortemporal (left hemisphere)	-0.263218	1.98223e-36	-0.304146	-0.22229	2.45796e-34	TRUE
R1	Middle Frontal Gyrus (right)	-0.0512492	0.0191423	-0.0941246	-0.00837366	1	FALSE			R1	Area of isthmuscingulate (left hemisphere)	-0.287561	7.58154e-43	-0.328636	-0.246485	9.40111e-41	TRUE
R1	Inferior Frontal Gyrus, pars triangularis (left)	-0.058404	0.0163985	-0.106101	-0.0107068	1	FALSE			R1	Area of lateraloccipital (left hemisphere)	-0.204285	4.3136e-22	-0.245719	-0.162851	5.34887e-20	TRUE
R1	Inferior Frontal Gyrus, pars triangularis (right)	-0.0235231	0.332419	-0.0710899	0.0240438	1	FALSE			R1	Area of lateralorbitofrontal (left hemisphere)	-0.426671	3.7412e-102	-0.46564	-0.387701	4.63908e-100	TRUE
R1	Inferior Frontal Gyrus, pars opercularis (left)	-0.0422481	0.076756	-0.0890351	0.00453883	1	FALSE			R1	Area of lingual (left hemisphere)	-0.23139	4.45094e-25	-0.275233	-0.187547	5.51916e-23	TRUE
R1	Inferior Frontal Gyrus, pars opercularis (right)	-0.000168475	0.994522	-0.0482589	0.047922	1	FALSE			R1	Area of medialorbitofrontal (left hemisphere)	-0.330364	2.05631e-58	-0.370549	-0.29018	2.54982e-56	TRUE
R1	Precentral Gyrus (left)	-0.255304	7.40725e-34	-0.29656	-0.214049	1.02961e-31	TRUE			R1	Area of middletemporal (left hemisphere)	-0.280253	1.68877e-40	-0.321479	-0.239026	2.09408e-38	TRUE
R1	Precentral Gyrus (right)	-0.321263	1.56796e-52	-0.362544	-0.279982	2.17946e-50	TRUE			R1	Area of parahippocampal (left hemisphere)	-0.340243	9.0035e-55	-0.383027	-0.297458	1.11643e-52	TRUE
R1	Temporal Pole (left)	-0.193053	1.66599e-21	-0.232782	-0.153325	2.31572e-19	TRUE			R1	Area of paracentral (left hemisphere)	-0.279533	1.98931e-37	-0.322386	-0.23668	2.46674e-35	TRUE
R1	Temporal Pole (right)	-0.152002	3.26106e-13	-0.192908	-0.111097	4.53288e-11	TRUE			R1	Area of parsopercularis (left hemisphere)	-0.214392	2.89619e-21	-0.25878	-0.170003	3.59127e-19	TRUE
R1	Superior Temporal Gyrus, anterior division (left)	-0.166883	3.22981e-13	-0.211784	-0.121981	4.48943e-11	TRUE			R1	Area of parsorbitalis (left hemisphere)	-0.313349	1.04874e-49	-0.354782	-0.271915	1.30044e-47	TRUE
R1	Superior Temporal Gyrus, anterior division (right)	-0.183568	1.92439e-15	-0.228847	-0.13829	2.6749e-13	TRUE			R1	Area of parstriangularis (left hemisphere)	-0.21848	4.10705e-23	-0.261728	-0.175232	5.09275e-21	TRUE
R1	Superior Temporal Gyrus, posterior division (left)	-0.20518	2.61488e-19	-0.249943	-0.160417	3.63468e-17	TRUE			R1	Area of pericalcarine (left hemisphere)	-0.142474	8.94597e-10	-0.188048	-0.0968991	1.1093e-07	TRUE
R1	Superior Temporal Gyrus, posterior division (right)	-0.238295	3.00873e-26	-0.28236	-0.19423	4.18214e-24	TRUE			R1	Area of postcentral (left hemisphere)	-0.346574	7.51121e-64	-0.38684	-0.306308	9.3139e-62	TRUE
R1	Middle Temporal Gyrus, anterior division (left)	-0.0201891	0.371051	-0.0644256	0.0240474	1	FALSE			R1	Area of posteriorcingulate (left hemisphere)	-0.290588	2.72557e-40	-0.33345	-0.247726	3.37971e-38	TRUE
R1	Middle Temporal Gyrus, anterior division (right)	-0.0585285	0.0113107	-0.103817	-0.0132399	1	FALSE			R1	Area of precentral (left hemisphere)	-0.351427	1.91968e-68	-0.390824	-0.31203	2.38041e-66	TRUE
R1	Middle Temporal Gyrus, posterior division (left)	-0.179991	8.9026e-17	-0.222399	-0.137583	1.23746e-14	TRUE			R1	Area of precuneus (left hemisphere)	-0.353623	5.08398e-63	-0.394986	-0.312261	6.30413e-61	TRUE
R1	Middle Temporal Gyrus, posterior division (right)	-0.193552	1.69761e-18	-0.236779	-0.150324	2.35967e-16	TRUE			R1	Area of rostralanteriorcingulate (left hemisphere)	-0.32369	7.44105e-54	-0.36475	-0.28263	9.22691e-52	TRUE
R1	Middle Temporal Gyrus, temporooccipital part (left)	0.0288676	0.229727	-0.0182403	0.0759755	1	FALSE			R1	Area of rostralmiddlefrontal (left hemisphere)	-0.300401	2.0059e-47	-0.341104	-0.259699	2.48732e-45	TRUE
R1	Middle Temporal Gyrus, temporooccipital part (right)	0.0251538	0.271543	-0.0196847	0.0699923	1	FALSE			R1	Area of superiorfrontal (left hemisphere)	-0.391633	1.39252e-88	-0.430101	-0.353164	1.72673e-86	TRUE
R1	Inferior Temporal Gyrus, anterior division (left)	0.0284973	0.232923	-0.0183259	0.0753204	1	FALSE			R1	Area of superiorparietal (left hemisphere)	-0.306694	5.86073e-43	-0.350444	-0.262945	7.26731e-41	TRUE
R1	Inferior Temporal Gyrus, anterior division (right)	0.00226124	0.924944	-0.0447834	0.0493059	1	FALSE			R1	Area of superiortemporal (left hemisphere)	-0.378535	1.99725e-85	-0.416413	-0.340657	2.47659e-83	TRUE
R1	Inferior Temporal Gyrus, posterior division (left)	-0.0823871	0.000187691	-0.12562	-0.0391544	0.026089	FALSE			R1	Area of supramarginal (left hemisphere)	-0.235349	3.56069e-29	-0.276491	-0.194208	4.41526e-27	TRUE
R1	Inferior Temporal Gyrus, posterior division (right)	-0.102143	4.34634e-06	-0.14572	-0.0585659	0.000604141	TRUE			R1	Area of transversetemporal (left hemisphere)	-0.328728	1.02259e-50	-0.371744	-0.285712	1.26801e-48	TRUE
R1	Inferior Temporal Gyrus, temporooccipital part (left)	-0.0609299	0.00796305	-0.105932	-0.0159273	1	FALSE			R1	Area of insula (left hemisphere)	-0.399608	1.66719e-90	-0.438432	-0.360784	2.06732e-88	TRUE
R1	Inferior Temporal Gyrus, temporooccipital part (right)	-0.0691725	0.00178943	-0.112583	-0.0257622	0.24873	FALSE			R1	Area of caudalanteriorcingulate (right hemisphere)	-0.0621515	0.00751201	-0.107719	-0.0165835	0.931489	FALSE
R1	Postcentral Gyrus (left)	-0.191962	5.0853e-18	-0.235451	-0.148474	7.06856e-16	TRUE			R1	Area of caudalmiddlefrontal (right hemisphere)	-0.269384	5.50784e-34	-0.312828	-0.225941	6.82972e-32	TRUE
R1	Postcentral Gyrus (right)	-0.198321	1.10855e-18	-0.242373	-0.154268	1.54089e-16	TRUE			R1	Area of cuneus (right hemisphere)	-0.150737	5.03724e-12	-0.193526	-0.107948	6.24618e-10	TRUE
R1	Superior Parietal Lobule (left)	-0.062373	0.0099235	-0.109784	-0.0149619	1	FALSE			R1	Area of entorhinal (right hemisphere)	-0.181203	8.34646e-16	-0.225327	-0.13708	1.03496e-13	TRUE
R1	Superior Parietal Lobule (right)	-0.128131	1.70474e-07	-0.176159	-0.0801039	2.36959e-05	TRUE			R1	Area of fusiform (right hemisphere)	-0.298842	2.19475e-49	-0.33849	-0.259193	2.72148e-47	TRUE
R1	Supramarginal Gyrus, anterior division (left)	0.0565506	0.0178979	0.00973892	0.103362	1	FALSE			R1	Area of inferiorparietal (right hemisphere)	-0.255271	1.41269e-33	-0.296702	-0.213841	1.75174e-31	TRUE
R1	Supramarginal Gyrus, anterior division (right)	0.058785	0.0144841	0.0116622	0.105908	1	FALSE			R1	Area of inferiortemporal (right hemisphere)	-0.240554	5.5296e-32	-0.28061	-0.200499	6.8567e-30	TRUE
R1	Supramarginal Gyrus, posterior division (left)	0.103315	1.22573e-05	0.057009	0.149621	0.00170376	TRUE			R1	Area of isthmuscingulate (right hemisphere)	-0.244688	1.17654e-30	-0.286355	-0.203021	1.45891e-28	TRUE
R1	Supramarginal Gyrus, posterior division (right)	0.0147874	0.536641	-0.0321179	0.0616927	1	FALSE			R1	Area of lateraloccipital (right hemisphere)	-0.169905	3.35691e-16	-0.210716	-0.129094	4.16257e-14	TRUE
R1	Angular Gyrus (left)	0.105057	1.27828e-05	0.0578717	0.152243	0.00177681	TRUE			R1	Area of lateralorbitofrontal (right hemisphere)	-0.377204	4.38627e-81	-0.41597	-0.338439	5.43898e-79	TRUE
R1	Angular Gyrus (right)	-0.0615252	0.00926782	-0.107869	-0.0151814	1	FALSE			R1	Area of lingual (right hemisphere)	-0.208537	2.34435e-20	-0.252745	-0.164328	2.907e-18	TRUE
R1	Lateral Occipital Cortex, superior division (left)	-0.29578	1.03767e-44	-0.337104	-0.254457	1.44236e-42	TRUE			R1	Area of medialorbitofrontal (right hemisphere)	-0.327856	2.43158e-56	-0.368486	-0.287226	3.01516e-54	TRUE
R1	Lateral Occipital Cortex, superior division (right)	-0.255823	3.31139e-33	-0.297587	-0.21406	4.60283e-31	TRUE			R1	Area of middletemporal (right hemisphere)	-0.307856	4.31678e-50	-0.348401	-0.267311	5.35281e-48	TRUE
R1	Lateral Occipital Cortex, inferior division (left)	-0.0730117	0.0014763	-0.118022	-0.0280017	0.205206	FALSE			R1	Area of parahippocampal (right hemisphere)	-0.30212	4.30715e-44	-0.344636	-0.259604	5.34087e-42	TRUE
R1	Lateral Occipital Cortex, inferior division (right)	-0.0684734	0.00152289	-0.110806	-0.0261412	0.211681	FALSE			R1	Area of paracentral (right hemisphere)	-0.337751	4.44145e-55	-0.380101	-0.295402	5.5074e-53	TRUE
R1	Intracalcarine Cortex (left)	-0.0512656	0.0264329	-0.0965305	-0.00600066	1	FALSE			R1	Area of parsopercularis (right hemisphere)	-0.215369	8.12045e-22	-0.259347	-0.171392	1.00694e-19	TRUE
R1	Intracalcarine Cortex (right)	-0.0184882	0.422886	-0.0637029	0.0267265	1	FALSE			R1	Area of parsorbitalis (right hemisphere)	-0.249906	3.56128e-31	-0.292086	-0.207727	4.41599e-29	TRUE
R1	Frontal Medial Cortex (left)	-0.232487	4.28612e-24	-0.277492	-0.187482	5.95771e-22	TRUE			R1	Area of parstriangularis (right hemisphere)	-0.208451	3.83722e-21	-0.251744	-0.165157	4.75815e-19	TRUE
R1	Frontal Medial Cortex (right)	-0.24161	2.93921e-25	-0.287215	-0.196006	4.0855e-23	TRUE			R1	Area of pericalcarine (right hemisphere)	-0.138642	2.07926e-09	-0.183995	-0.0932887	2.57828e-07	TRUE
R1	Juxtapositional Lobule Cortex (formerly Supplementary Motor Cortex) (left)	-0.182546	2.29136e-14	-0.229419	-0.135674	3.18498e-12	TRUE			R1	Area of postcentral (right hemisphere)	-0.356008	7.45586e-65	-0.397039	-0.314976	9.24527e-63	TRUE
R1	Juxtapositional Lobule Cortex (formerly Supplementary Motor Cortex) (right)	-0.158431	4.52886e-11	-0.205582	-0.11128	6.29512e-09	TRUE			R1	Area of posteriorcingulate (right hemisphere)	-0.274483	1.29928e-35	-0.317674	-0.231293	1.61111e-33	TRUE
R1	Subcallosal Cortex (left)	-0.16469	6.69322e-18	-0.202136	-0.127244	9.30358e-16	TRUE			R1	Area of precentral (right hemisphere)	-0.350167	1.99602e-67	-0.389725	-0.310608	2.47506e-65	TRUE
R1	Subcallosal Cortex (right)	-0.125958	6.45235e-11	-0.163747	-0.0881685	8.96876e-09	TRUE			R1	Area of precuneus (right hemisphere)	-0.322425	1.69176e-53	-0.363465	-0.281384	2.09778e-51	TRUE
R1	Paracingulate Gyrus (left)	-0.44124	4.99528e-103	-0.481365	-0.401114	6.94343e-101	TRUE			R1	Area of rostralanteriorcingulate (right hemisphere)	-0.192146	2.40489e-18	-0.235252	-0.149039	2.98207e-16	TRUE
R1	Paracingulate Gyrus (right)	-0.532084	6.83048e-147	-0.572489	-0.491679	9.49437e-145	TRUE			R1	Area of rostralmiddlefrontal (right hemisphere)	-0.302938	1.57054e-47	-0.343936	-0.261939	1.94747e-45	TRUE
R1	Cingulate Gyrus, anterior division (left)	0.38932	1.72321e-70	0.346331	0.432308	2.39526e-68	TRUE			R1	Area of superiorfrontal (right hemisphere)	-0.441757	1.08226e-116	-0.479461	-0.404052	1.342e-114	TRUE
R1	Cingulate Gyrus, anterior division (right)	0.42876	2.05831e-86	0.386107	0.471412	2.86106e-84	TRUE			R1	Area of superiorparietal (right hemisphere)	-0.313757	4.14801e-46	-0.356896	-0.270619	5.14354e-44	TRUE
R1	Cingulate Gyrus, posterior division (left)	-0.088967	1.27032e-06	-0.124962	-0.052972	0.000176575	TRUE			R1	Area of superiortemporal (right hemisphere)	-0.396304	2.05479e-85	-0.435963	-0.356645	2.54794e-83	TRUE
R1	Cingulate Gyrus, posterior division (right)	-0.0530397	0.0047782	-0.0898824	-0.0161971	0.664169	FALSE			R1	Area of supramarginal (right hemisphere)	-0.298766	1.38151e-43	-0.341064	-0.256469	1.71307e-41	TRUE
R1	Precuneous Cortex (left)	-0.177903	1.30018e-20	-0.215363	-0.140443	1.80725e-18	TRUE			R1	Area of transversetemporal (right hemisphere)	-0.309375	1.68055e-44	-0.352703	-0.266046	2.08388e-42	TRUE
R1	Precuneous Cortex (right)	-0.178647	6.88622e-21	-0.215993	-0.1413	9.57185e-19	TRUE			R1	Area of insula (right hemisphere)	-0.367416	1.11634e-77	-0.406015	-0.328817	1.38426e-75	TRUE
R1	Cuneal Cortex (left)	0.0773977	0.000663483	0.0328366	0.121959	0.0922242	FALSE			R1	Mean thickness of caudalanteriorcingulate (left hemisphere)	-0.0590659	0.0131118	-0.105733	-0.0123992	1	FALSE
R1	Cuneal Cortex (right)	0.060396	0.0057061	0.0175722	0.10322	0.793147	FALSE			R1	Mean thickness of caudalmiddlefrontal (left hemisphere)	-0.189095	6.9229e-16	-0.23501	-0.14318	8.58439e-14	TRUE
R1	Frontal Orbital Cortex (left)	-0.282448	1.30793e-51	-0.319076	-0.245821	1.81802e-49	TRUE			R1	Mean thickness of cuneus (left hemisphere)	-0.0663122	0.0057622	-0.113385	-0.0192391	0.714513	FALSE
R1	Frontal Orbital Cortex (right)	-0.265407	3.21034e-43	-0.303147	-0.227667	4.46237e-41	TRUE			R1	Mean thickness of entorhinal (left hemisphere)	-0.094377	6.64364e-05	-0.140752	-0.0480021	0.00823812	TRUE
R1	Parahippocampal Gyrus, anterior division (left)	-0.184961	2.59624e-18	-0.226497	-0.143425	3.60877e-16	TRUE			R1	Mean thickness of fusiform (left hemisphere)	-0.123872	1.42357e-07	-0.170009	-0.0777342	1.76522e-05	TRUE
R1	Parahippocampal Gyrus, anterior division (right)	-0.14864	1.75076e-12	-0.189946	-0.107335	2.43355e-10	TRUE			R1	Mean thickness of inferiorparietal (left hemisphere)	-0.172461	1.50358e-13	-0.21822	-0.126701	1.86444e-11	TRUE
R1	Parahippocampal Gyrus, posterior division (left)	-0.261982	2.54538e-29	-0.307658	-0.216306	3.53808e-27	TRUE			R1	Mean thickness of inferiortemporal (left hemisphere)	-0.0669681	0.00503818	-0.113768	-0.0201679	0.624734	FALSE
R1	Parahippocampal Gyrus, posterior division (right)	-0.2237	7.4795e-21	-0.270509	-0.176892	1.03965e-18	TRUE			R1	Mean thickness of isthmuscingulate (left hemisphere)	-0.0148098	0.531246	-0.0611706	0.031551	1	FALSE
R1	Lingual Gyrus (left)	-0.00996634	0.616393	-0.0489581	0.0290255	1	FALSE			R1	Mean thickness of lateraloccipital (left hemisphere)	-0.154273	7.5994e-11	-0.200732	-0.107814	9.42326e-09	TRUE
R1	Lingual Gyrus (right)	-0.0504756	0.0101808	-0.0889754	-0.0119757	1	FALSE			R1	Mean thickness of lateralorbitofrontal (left hemisphere)	-0.0728134	0.0021921	-0.119407	-0.0262196	0.27182	FALSE
R1	Temporal Fusiform Cortex, anterior division (left)	-0.134999	1.72549e-09	-0.178938	-0.0910592	2.39843e-07	TRUE			R1	Mean thickness of lingual (left hemisphere)	-0.11724	9.67785e-07	-0.164154	-0.0703267	0.000120005	TRUE
R1	Temporal Fusiform Cortex, anterior division (right)	-0.113791	2.90758e-07	-0.157272	-0.0703107	4.04153e-05	TRUE			R1	Mean thickness of medialorbitofrontal (left hemisphere)	-0.112813	2.16985e-06	-0.159491	-0.0661352	0.000269062	TRUE
R1	Temporal Fusiform Cortex, posterior division (left)	-0.220354	3.3942e-28	-0.259579	-0.18113	4.71794e-26	TRUE			R1	Mean thickness of middletemporal (left hemisphere)	-0.0928618	8.94568e-05	-0.139321	-0.0464026	0.0110926	FALSE
R1	Temporal Fusiform Cortex, posterior division (right)	-0.246645	2.76628e-33	-0.28686	-0.20643	3.84513e-31	TRUE			R1	Mean thickness of parahippocampal (left hemisphere)	-0.0531111	0.0246894	-0.0994536	-0.00676859	1	FALSE
R1	Temporal Occipital Fusiform Cortex (left)	-0.0844685	0.000172728	-0.128547	-0.0403896	0.0240092	FALSE			R1	Mean thickness of paracentral (left hemisphere)	-0.142699	1.15544e-09	-0.188652	-0.096746	1.43275e-07	TRUE
R1	Temporal Occipital Fusiform Cortex (right)	-0.129664	3.56065e-09	-0.172713	-0.0866148	4.9493e-07	TRUE			R1	Mean thickness of parsopercularis (left hemisphere)	-0.144294	9.36205e-10	-0.190506	-0.0980826	1.16089e-07	TRUE
R1	Occipital Fusiform Gyrus (left)	-0.177399	1.60813e-15	-0.221034	-0.133764	2.23529e-13	TRUE			R1	Mean thickness of parsorbitalis (left hemisphere)	-0.136675	8.94633e-09	-0.183266	-0.0900841	1.10934e-06	TRUE
R1	Occipital Fusiform Gyrus (right)	-0.224514	1.19363e-22	-0.269443	-0.179585	1.65915e-20	TRUE			R1	Mean thickness of parstriangularis (left hemisphere)	-0.13482	7.95322e-09	-0.18062	-0.0890196	9.86199e-07	TRUE
R1	Frontal Operculum Cortex (left)	-0.141479	7.79644e-10	-0.186574	-0.0963831	1.08371e-07	TRUE			R1	Mean thickness of pericalcarine (left hemisphere)	-0.0300756	0.21129	-0.0772322	0.0170811	1	FALSE
R1	Frontal Operculum Cortex (right)	-0.0929352	7.18821e-05	-0.138817	-0.0470533	0.00999161	TRUE			R1	Mean thickness of postcentral (left hemisphere)	-0.193172	2.22421e-16	-0.239292	-0.147053	2.75803e-14	TRUE
R1	Central Opercular Cortex (left)	-0.259063	1.4934e-39	-0.297647	-0.220479	2.07582e-37	TRUE			R1	Mean thickness of posteriorcingulate (left hemisphere)	-0.0875046	0.000208899	-0.133757	-0.0412517	0.0259035	FALSE
R1	Central Opercular Cortex (right)	-0.258517	1.27029e-38	-0.297501	-0.219532	1.76571e-36	TRUE			R1	Mean thickness of precentral (left hemisphere)	-0.170132	2.76913e-13	-0.215778	-0.124486	3.43372e-11	TRUE
R1	Parietal Operculum Cortex (left)	-0.0831289	0.000140058	-0.125914	-0.0403435	0.0194681	FALSE			R1	Mean thickness of precuneus (left hemisphere)	-0.170192	3.8595e-13	-0.216135	-0.124248	4.78578e-11	TRUE
R1	Parietal Operculum Cortex (right)	-0.062819	0.00373758	-0.105282	-0.0203555	0.519524	FALSE			R1	Mean thickness of rostralanteriorcingulate (left hemisphere)	-0.0246415	0.302441	-0.071476	0.022193	1	FALSE
R1	Planum Polare (left)	-0.242243	2.49628e-27	-0.286085	-0.198401	3.46983e-25	TRUE			R1	Mean thickness of rostralmiddlefrontal (left hemisphere)	-0.167709	6.40302e-13	-0.213416	-0.122003	7.93974e-11	TRUE
R1	Planum Polare (right)	-0.291965	3.0791e-42	-0.333982	-0.249948	4.27995e-40	TRUE			R1	Mean thickness of superiorfrontal (left hemisphere)	-0.170512	1.96234e-13	-0.215973	-0.125051	2.43331e-11	TRUE
R1	Heschls Gyrus (includes H1 and H2) (left)	-0.211451	1.75488e-22	-0.253935	-0.168966	2.43928e-20	TRUE			R1	Mean thickness of superiorparietal (left hemisphere)	-0.1643	3.30874e-12	-0.210542	-0.118059	4.10284e-10	TRUE
R1	Heschls Gyrus (includes H1 and H2) (right)	-0.204925	3.74586e-21	-0.247474	-0.162375	5.20675e-19	TRUE			R1	Mean thickness of superiortemporal (left hemisphere)	-0.146004	4.10772e-10	-0.191791	-0.100217	5.09357e-08	TRUE
R1	Planum Temporale (left)	-0.0876396	3.35733e-05	-0.129052	-0.0462268	0.00466668	TRUE			R1	Mean thickness of supramarginal (left hemisphere)	-0.201457	3.47997e-18	-0.24687	-0.156044	4.31517e-16	TRUE
R1	Planum Temporale (right)	-0.124038	4.06297e-09	-0.165372	-0.0827042	5.64753e-07	TRUE			R1	Mean thickness of transversetemporal (left hemisphere)	-0.0717441	0.0027751	-0.118747	-0.0247407	0.344113	FALSE
R1	Supracalcarine Cortex (left)	0.166488	2.89345e-13	0.121784	0.211193	4.0219e-11	TRUE			R1	Mean thickness of insula (left hemisphere)	-0.10485	6.45271e-06	-0.150406	-0.0592939	0.000800136	TRUE
R1	Supracalcarine Cortex (right)	0.131529	8.49354e-09	0.0867608	0.176298	1.1806e-06	TRUE			R1	Mean thickness of caudalanteriorcingulate (right hemisphere)	-0.0448488	0.0604762	-0.0916723	0.0019747	1	FALSE
R1	Occipital Pole (left)	-0.200941	1.27317e-19	-0.244399	-0.157484	1.7697e-17	TRUE			R1	Mean thickness of caudalmiddlefrontal (right hemisphere)	-0.213382	7.0282e-20	-0.259204	-0.167561	8.71497e-18	TRUE
R1	Occipital Pole (right)	-0.103771	1.59452e-06	-0.146152	-0.0613897	0.000221638	TRUE			R1	Mean thickness of cuneus (right hemisphere)	-0.0290505	0.226683	-0.0761476	0.0180466	1	FALSE
R1	Thalamus (left)	-0.186328	1.10974e-17	-0.228981	-0.143674	1.54253e-15	TRUE			R1	Mean thickness of entorhinal (right hemisphere)	-0.0755694	0.00142827	-0.122016	-0.0291225	0.177105	FALSE
R1	Thalamus (right)	-0.124804	1.66368e-09	-0.165385	-0.0842221	2.31251e-07	TRUE			R1	Mean thickness of fusiform (right hemisphere)	-0.128017	6.1683e-08	-0.174363	-0.0816715	7.6487e-06	TRUE
R1	Caudate (left)	-0.232013	1.3846e-51	-0.262107	-0.201918	1.92459e-49	TRUE			R1	Mean thickness of inferiorparietal (right hemisphere)	-0.186826	1.19435e-15	-0.232569	-0.141083	1.48099e-13	TRUE
R1	Caudate (right)	-0.172655	1.36879e-29	-0.202612	-0.142699	1.90262e-27	TRUE			R1	Mean thickness of inferiortemporal (right hemisphere)	-0.135932	9.71806e-09	-0.182382	-0.089481	1.20504e-06	TRUE
R1	Putamen (left)	-0.243225	6.82912e-37	-0.280794	-0.205655	9.49247e-35	TRUE			R1	Mean thickness of isthmuscingulate (right hemisphere)	-0.0200559	0.396156	-0.0663831	0.0262712	1	FALSE
R1	Putamen (right)	-0.274512	1.72342e-44	-0.312962	-0.236061	2.39555e-42	TRUE			R1	Mean thickness of lateraloccipital (right hemisphere)	-0.157356	3.09896e-11	-0.203791	-0.110921	3.84271e-09	TRUE
R1	Pallidum (left)	0.631167	3.17095e-187	0.588777	0.673557	4.40762e-185	TRUE			R1	Mean thickness of lateralorbitofrontal (right hemisphere)	-0.0480551	0.0445216	-0.0949338	-0.00117635	1	FALSE
R1	Pallidum (right)	0.506977	7.9048e-128	0.465665	0.548289	1.09877e-125	TRUE			R1	Mean thickness of lingual (right hemisphere)	-0.0785961	0.00107546	-0.125705	-0.0314874	0.133357	FALSE
R1	Hippocampus (left)	-0.339394	2.82045e-62	-0.379335	-0.299452	3.92042e-60	TRUE			R1	Mean thickness of medialorbitofrontal (right hemisphere)	-0.0715263	0.00284311	-0.118503	-0.0245494	0.352546	FALSE
R1	Hippocampus (right)	-0.325987	2.01115e-55	-0.366729	-0.285244	2.79551e-53	TRUE			R1	Mean thickness of middletemporal (right hemisphere)	-0.108114	5.32425e-06	-0.154669	-0.061559	0.000660206	TRUE
R1	Amygdala (left)	-0.329301	2.61694e-56	-0.370122	-0.28848	3.63754e-54	TRUE			R1	Mean thickness of parahippocampal (right hemisphere)	-0.0287762	0.224319	-0.0751914	0.0176391	1	FALSE
R1	Amygdala (right)	-0.404974	4.70803e-89	-0.444646	-0.365303	6.54417e-87	TRUE			R1	Mean thickness of paracentral (right hemisphere)	-0.143081	1.20823e-09	-0.189211	-0.0969506	1.4982e-07	TRUE
R1	Ventral Striatum (left)	-0.425625	4.12919e-100	-0.464901	-0.386348	5.73957e-98	TRUE			R1	Mean thickness of parsopercularis (right hemisphere)	-0.165155	1.83954e-12	-0.211094	-0.119215	2.28103e-10	TRUE
R1	Ventral Striatum (right)	-0.452106	5.87658e-119	-0.490318	-0.413893	8.16845e-117	TRUE			R1	Mean thickness of parsorbitalis (right hemisphere)	-0.144848	1.02828e-09	-0.191351	-0.0983453	1.27507e-07	TRUE
R1	Brain-Stem	-0.243937	2.45351e-25	-0.289905	-0.19797	3.41037e-23	TRUE			R1	Mean thickness of parstriangularis (right hemisphere)	-0.117283	6.36052e-07	-0.163443	-0.071124	7.88705e-05	TRUE
R1	I-IV Cerebellum (left)	-0.0841787	0.000599892	-0.132257	-0.0361008	0.083385	FALSE			R1	Mean thickness of pericalcarine (right hemisphere)	-0.0140366	0.559152	-0.0611366	0.0330635	1	FALSE
R1	I-IV Cerebellum (right)	-0.0700832	0.00419219	-0.118056	-0.0221108	0.582715	FALSE			R1	Mean thickness of postcentral (right hemisphere)	-0.191951	3.68231e-16	-0.238121	-0.145782	4.56607e-14	TRUE
R1	V Cerebellum (left)	-0.0978447	4.66619e-05	-0.144943	-0.0507465	0.006486	TRUE			R1	Mean thickness of posteriorcingulate (right hemisphere)	-0.0966049	3.95093e-05	-0.14267	-0.05054	0.00489915	TRUE
R1	V Cerebellum (right)	-0.0295291	0.21538	-0.0762444	0.0171862	1	FALSE			R1	Mean thickness of precentral (right hemisphere)	-0.185782	1.42242e-15	-0.231392	-0.140172	1.76381e-13	TRUE
R1	VI Cerebellum (left)	-0.180367	9.14365e-15	-0.225977	-0.134756	1.27097e-12	TRUE			R1	Mean thickness of precuneus (right hemisphere)	-0.160473	6.95053e-12	-0.20633	-0.114615	8.61865e-10	TRUE
R1	VI Cerebellum (vermis)	-0.0332143	0.183471	-0.0821554	0.0157269	1	FALSE			R1	Mean thickness of rostralanteriorcingulate (right hemisphere)	-0.00501459	0.833907	-0.0518849	0.0418557	1	FALSE
R1	VI Cerebellum (right)	-0.177824	1.41003e-14	-0.223114	-0.132534	1.95994e-12	TRUE			R1	Mean thickness of rostralmiddlefrontal (right hemisphere)	-0.191396	2.49048e-16	-0.237167	-0.145625	3.0882e-14	TRUE
R1	Crus I Cerebellum (left)	-0.257529	7.80775e-28	-0.303686	-0.211372	1.08528e-25	TRUE			R1	Mean thickness of superiorfrontal (right hemisphere)	-0.175917	2.61515e-14	-0.221189	-0.130646	3.24279e-12	TRUE
R1	Crus I Cerebellum (vermis)	0.0832192	0.00135322	0.0323191	0.134119	0.188097	FALSE			R1	Mean thickness of superiorparietal (right hemisphere)	-0.159913	9.04571e-12	-0.205863	-0.113962	1.12167e-09	TRUE
R1	Crus I Cerebellum (right)	-0.28416	4.54001e-35	-0.329237	-0.239084	6.31061e-33	TRUE			R1	Mean thickness of superiortemporal (right hemisphere)	-0.158991	6.99676e-12	-0.204431	-0.11355	8.67598e-10	TRUE
R1	Crus II Cerebellum (left)	-0.166638	5.07178e-12	-0.213947	-0.119328	7.04977e-10	TRUE			R1	Mean thickness of supramarginal (right hemisphere)	-0.184021	2.83818e-15	-0.229689	-0.138353	3.51934e-13	TRUE
R1	Crus II Cerebellum (vermis)	0.0956163	0.000182833	0.0455299	0.145703	0.0254138	FALSE			R1	Mean thickness of transversetemporal (right hemisphere)	-0.0591733	0.0137626	-0.106253	-0.012093	1	FALSE
R1	Crus II Cerebellum (right)	-0.182543	3.12784e-14	-0.229663	-0.135423	4.3477e-12	TRUE			R1	Mean thickness of insula (right hemisphere)	-0.125488	6.74284e-08	-0.171052	-0.0799233	8.36112e-06	TRUE
R1	VIIb Cerebellum (left)	-0.228096	4.42415e-21	-0.275544	-0.180648	6.14957e-19	TRUE			R2	Area of caudalanteriorcingulate (left hemisphere)	0.18395	2.41851e-19	0.143857	0.224043	2.99896e-17	TRUE
R1	VIIb Cerebellum (vermis)	0.0533018	0.0344662	0.00389725	0.102706	1	FALSE			R2	Area of caudalmiddlefrontal (left hemisphere)	0.161862	1.69739e-14	0.120509	0.203214	2.10477e-12	TRUE
R1	VIIb Cerebellum (right)	-0.201131	6.43357e-17	-0.248302	-0.15396	8.94266e-15	TRUE			R2	Area of cuneus (left hemisphere)	0.0582469	0.00600512	0.0166958	0.0997981	0.744635	FALSE
R1	VIIIa Cerebellum (left)	-0.2144	8.06564e-19	-0.261833	-0.166967	1.12112e-16	TRUE			R2	Area of entorhinal (left hemisphere)	0.148112	4.70088e-12	0.106128	0.190096	5.82909e-10	TRUE
R1	VIIIa Cerebellum (vermis)	-0.0738587	0.00313399	-0.122859	-0.0248585	0.435625	FALSE			R2	Area of fusiform (left hemisphere)	0.154148	3.43258e-15	0.115778	0.192517	4.2564e-13	TRUE
R1	VIIIa Cerebellum (right)	-0.220709	1.83756e-19	-0.268653	-0.172764	2.55421e-17	TRUE			R2	Area of inferiorparietal (left hemisphere)	0.16262	7.93191e-15	0.121592	0.203648	9.83557e-13	TRUE
R1	VIIIb Cerebellum (left)	-0.132274	6.8861e-08	-0.180337	-0.0842122	9.57168e-06	TRUE			R2	Area of inferiortemporal (left hemisphere)	0.158392	1.42019e-15	0.119508	0.197277	1.76104e-13	TRUE
R1	VIIIb Cerebellum (vermis)	-0.082947	0.000917198	-0.131992	-0.0339019	0.127491	FALSE			R2	Area of isthmuscingulate (left hemisphere)	0.241364	8.06503e-34	0.202339	0.280389	1.00006e-31	TRUE
R1	VIIIb Cerebellum (right)	-0.122062	8.92564e-07	-0.170747	-0.0733767	0.000124066	TRUE			R2	Area of lateraloccipital (left hemisphere)	0.137333	8.04649e-12	0.0979678	0.176698	9.97765e-10	TRUE
R1	IX Cerebellum (left)	-0.105267	2.8125e-05	-0.15453	-0.0560043	0.00390937	TRUE			R2	Area of lateralorbitofrontal (left hemisphere)	0.237634	2.72628e-36	0.20061	0.274658	3.38059e-34	TRUE
R1	IX Cerebellum (vermis)	-0.0344851	0.168235	-0.0835376	0.0145675	1	FALSE			R2	Area of lingual (left hemisphere)	0.162496	2.07305e-14	0.120842	0.20415	2.57058e-12	TRUE
R1	IX Cerebellum (right)	-0.104791	3.26595e-05	-0.154233	-0.0553489	0.00453968	TRUE			R2	Area of medialorbitofrontal (left hemisphere)	0.179342	3.35317e-20	0.141165	0.21752	4.15793e-18	TRUE
R1	X Cerebellum (left)	-0.173678	7.24729e-15	-0.217431	-0.129925	1.00737e-12	TRUE			R2	Area of middletemporal (left hemisphere)	0.170809	1.26106e-17	0.131641	0.209977	1.56371e-15	TRUE
R1	X Cerebellum (vermis)	-0.172722	4.74981e-12	-0.221693	-0.123751	6.60223e-10	TRUE			R2	Area of parahippocampal (left hemisphere)	0.240742	3.7578e-31	0.200093	0.281391	4.65968e-29	TRUE
R1	X Cerebellum (right)	-0.169254	6.01587e-14	-0.213439	-0.125069	8.36206e-12	TRUE			R2	Area of paracentral (left hemisphere)	0.217433	1.22028e-25	0.17672	0.258147	1.51315e-23	TRUE
R2	Frontal Pole (left)	0.0516031	0.00105068	0.0207356	0.0824706	0.146044	FALSE			R2	Area of parsopercularis (left hemisphere)	0.0644725	0.00273215	0.0223002	0.106645	0.338787	FALSE
R2	Frontal Pole (right)	0.047825	0.00198462	0.0175147	0.0781353	0.275862	FALSE			R2	Area of parsorbitalis (left hemisphere)	0.129334	1.19924e-10	0.0899684	0.168699	1.48705e-08	TRUE
R2	Insular Cortex (left)	0.10426	1.02918e-09	0.0707872	0.137733	1.43056e-07	TRUE			R2	Area of parstriangularis (left hemisphere)	0.0849838	5.03938e-05	0.0438951	0.126072	0.00624883	TRUE
R2	Insular Cortex (right)	0.0882127	3.41663e-07	0.0543046	0.122121	4.74912e-05	TRUE			R2	Area of pericalcarine (left hemisphere)	0.131137	2.92068e-09	0.0878378	0.174436	3.62164e-07	TRUE
R2	Superior Frontal Gyrus (left)	0.0417322	0.0339784	0.00315629	0.0803082	1	FALSE			R2	Area of postcentral (left hemisphere)	0.190306	1.84285e-22	0.152051	0.228561	2.28514e-20	TRUE
R2	Superior Frontal Gyrus (right)	0.0160283	0.418003	-0.0227607	0.0548172	1	FALSE			R2	Area of posteriorcingulate (left hemisphere)	0.189206	8.50606e-20	0.148484	0.229928	1.05475e-17	TRUE
R2	Middle Frontal Gyrus (left)	-0.0606663	0.00251128	-0.100013	-0.02132	0.349067	FALSE			R2	Area of precentral (left hemisphere)	0.205234	6.13114e-27	0.167804	0.242664	7.60262e-25	TRUE
R2	Middle Frontal Gyrus (right)	-0.0298767	0.133726	-0.0689261	0.00917269	1	FALSE			R2	Area of precuneus (left hemisphere)	0.203204	3.8706e-24	0.163907	0.242501	4.79954e-22	TRUE
R2	Inferior Frontal Gyrus, pars triangularis (left)	-0.0689833	0.00185579	-0.112424	-0.0255425	0.257955	FALSE			R2	Area of rostralanteriorcingulate (left hemisphere)	0.193602	2.31328e-22	0.154592	0.232613	2.86847e-20	TRUE
R2	Inferior Frontal Gyrus, pars triangularis (right)	-0.125571	1.33866e-08	-0.168893	-0.0822492	1.86074e-06	TRUE			R2	Area of rostralmiddlefrontal (left hemisphere)	0.186483	3.33366e-21	0.147813	0.225153	4.13373e-19	TRUE
R2	Inferior Frontal Gyrus, pars opercularis (left)	-0.122261	1.87128e-08	-0.164873	-0.0796493	2.60109e-06	TRUE			R2	Area of superiorfrontal (left hemisphere)	0.222492	8.09186e-33	0.185944	0.25904	1.00339e-30	TRUE
R2	Inferior Frontal Gyrus, pars opercularis (right)	-0.128484	8.94872e-09	-0.172283	-0.084685	1.24387e-06	TRUE			R2	Area of superiorparietal (left hemisphere)	0.168496	1.93784e-15	0.126931	0.210061	2.40292e-13	TRUE
R2	Precentral Gyrus (left)	0.0112361	0.557802	-0.0263376	0.0488097	1	FALSE			R2	Area of superiortemporal (left hemisphere)	0.16374	4.75558e-19	0.127753	0.199726	5.89692e-17	TRUE
R2	Precentral Gyrus (right)	0.0511284	0.0076905	0.0135313	0.0887254	1	FALSE			R2	Area of supramarginal (left hemisphere)	0.085347	1.8724e-05	0.0462598	0.124434	0.00232178	TRUE
R2	Temporal Pole (left)	-0.0773003	2.82469e-05	-0.113484	-0.0411168	0.00392632	TRUE			R2	Area of transversetemporal (left hemisphere)	0.0526438	0.0115801	0.0117754	0.0935122	1	FALSE
R2	Temporal Pole (right)	-0.130849	5.82343e-12	-0.168104	-0.0935941	8.09457e-10	TRUE			R2	Area of insula (left hemisphere)	0.247132	2.1657e-39	0.210246	0.284017	2.68547e-37	TRUE
R2	Superior Temporal Gyrus, anterior division (left)	-0.0658591	0.0015971	-0.106754	-0.0249644	0.221998	FALSE			R2	Area of caudalanteriorcingulate (right hemisphere)	0.101461	4.36142e-06	0.0581683	0.144754	0.000540816	TRUE
R2	Superior Temporal Gyrus, anterior division (right)	-0.0520589	0.0133507	-0.0932967	-0.0108211	1	FALSE			R2	Area of caudalmiddlefrontal (right hemisphere)	0.163283	8.92588e-15	0.122009	0.204558	1.10681e-12	TRUE
R2	Superior Temporal Gyrus, posterior division (left)	0.00263901	0.899042	-0.0381296	0.0434076	1	FALSE			R2	Area of cuneus (right hemisphere)	0.0807355	9.92416e-05	0.0400827	0.121388	0.012306	FALSE
R2	Superior Temporal Gyrus, posterior division (right)	0.0454593	0.0264122	0.00532655	0.0855921	1	FALSE			R2	Area of entorhinal (right hemisphere)	0.135332	2.49431e-10	0.0934115	0.177253	3.09295e-08	TRUE
R2	Middle Temporal Gyrus, anterior division (left)	-0.136547	3.08041e-11	-0.176835	-0.0962576	4.28177e-09	TRUE			R2	Area of fusiform (right hemisphere)	0.132148	6.1643e-12	0.0944785	0.169816	7.64373e-10	TRUE
R2	Middle Temporal Gyrus, anterior division (right)	-0.0849725	5.39803e-05	-0.12622	-0.0437254	0.00750326	TRUE			R2	Area of inferiorparietal (right hemisphere)	0.160063	1.58641e-15	0.120701	0.199426	1.96715e-13	TRUE
R2	Middle Temporal Gyrus, posterior division (left)	0.0534547	0.00667669	0.0148308	0.0920785	0.92806	FALSE			R2	Area of inferiortemporal (right hemisphere)	0.108885	2.04819e-08	0.0708295	0.146941	2.53976e-06	TRUE
R2	Middle Temporal Gyrus, posterior division (right)	0.0245468	0.221701	-0.0148232	0.0639168	1	FALSE			R2	Area of isthmuscingulate (right hemisphere)	0.218803	2.39844e-27	0.179216	0.258389	2.97406e-25	TRUE
R2	Middle Temporal Gyrus, temporooccipital part (left)	-0.0166525	0.44682	-0.0595566	0.0262516	1	FALSE			R2	Area of lateraloccipital (right hemisphere)	0.105071	1.08882e-07	0.0662973	0.143844	1.35014e-05	TRUE
R2	Middle Temporal Gyrus, temporooccipital part (right)	-0.041437	0.0467286	-0.0822742	-0.000599815	1	FALSE			R2	Area of lateralorbitofrontal (right hemisphere)	0.20299	3.3549e-27	0.16616	0.23982	4.16008e-25	TRUE
R2	Inferior Temporal Gyrus, anterior division (left)	-0.100545	3.81776e-06	-0.14319	-0.0579001	0.000530668	TRUE			R2	Area of lingual (right hemisphere)	0.127079	3.02809e-09	0.0850778	0.16908	3.75483e-07	TRUE
R2	Inferior Temporal Gyrus, anterior division (right)	-0.126262	7.66322e-09	-0.169108	-0.0834153	1.06519e-06	TRUE			R2	Area of medialorbitofrontal (right hemisphere)	0.175176	5.86958e-19	0.136575	0.213778	7.27827e-17	TRUE
R2	Inferior Temporal Gyrus, posterior division (left)	-0.0694053	0.000550707	-0.10878	-0.0300305	0.0765483	FALSE			R2	Area of middletemporal (right hemisphere)	0.179433	6.86804e-20	0.140912	0.217953	8.51636e-18	TRUE
R2	Inferior Temporal Gyrus, posterior division (right)	-0.0824006	4.71576e-05	-0.122089	-0.0427125	0.00655491	TRUE			R2	Area of parahippocampal (right hemisphere)	0.232066	2.06041e-29	0.191672	0.272459	2.55491e-27	TRUE
R2	Inferior Temporal Gyrus, temporooccipital part (left)	-0.0665998	0.00144866	-0.107586	-0.0256132	0.201364	FALSE			R2	Area of paracentral (right hemisphere)	0.226667	2.40439e-28	0.186432	0.266902	2.98144e-26	TRUE
R2	Inferior Temporal Gyrus, temporooccipital part (right)	-0.0498713	0.0134245	-0.0894077	-0.0103349	1	FALSE			R2	Area of parsopercularis (right hemisphere)	0.0724095	0.000682114	0.0306274	0.114192	0.0845822	FALSE
R2	Postcentral Gyrus (left)	-0.0264106	0.191243	-0.0660184	0.0131972	1	FALSE			R2	Area of parsorbitalis (right hemisphere)	0.08919	1.2875e-05	0.0491165	0.129263	0.0015965	TRUE
R2	Postcentral Gyrus (right)	-0.0501552	0.0142806	-0.0902766	-0.0100338	1	FALSE			R2	Area of parstriangularis (right hemisphere)	0.0714513	0.000662288	0.0303197	0.112583	0.0821238	FALSE
R2	Superior Parietal Lobule (left)	-0.0640147	0.00366499	-0.107195	-0.0208344	0.509433	FALSE			R2	Area of pericalcarine (right hemisphere)	0.121614	3.16964e-08	0.0785249	0.164702	3.93035e-06	TRUE
R2	Superior Parietal Lobule (right)	0.00103227	0.963108	-0.0427092	0.0447737	1	FALSE			R2	Area of postcentral (right hemisphere)	0.187085	5.14111e-21	0.148102	0.226068	6.37497e-19	TRUE
R2	Supramarginal Gyrus, anterior division (left)	-0.0915309	2.5785e-05	-0.134165	-0.0488966	0.00358411	TRUE			R2	Area of posteriorcingulate (right hemisphere)	0.164957	3.29903e-15	0.123923	0.205992	4.0908e-13	TRUE
R2	Supramarginal Gyrus, anterior division (right)	-0.150339	6.61783e-12	-0.193256	-0.107421	9.19878e-10	TRUE			R2	Area of precentral (right hemisphere)	0.212436	1.59614e-28	0.174852	0.250019	1.97921e-26	TRUE
R2	Supramarginal Gyrus, posterior division (left)	-0.106951	6.6806e-07	-0.149125	-0.0647776	9.28603e-05	TRUE			R2	Area of precuneus (right hemisphere)	0.176518	7.12596e-19	0.137527	0.21551	8.83619e-17	TRUE
R2	Supramarginal Gyrus, posterior division (right)	-0.0776872	0.00036487	-0.120407	-0.0349676	0.050717	FALSE			R2	Area of rostralanteriorcingulate (right hemisphere)	0.137557	4.60636e-11	0.096603	0.178512	5.71188e-09	TRUE
R2	Angular Gyrus (left)	-0.120104	4.31207e-08	-0.163079	-0.0771286	5.99378e-06	TRUE			R2	Area of rostralmiddlefrontal (right hemisphere)	0.186481	6.38922e-21	0.14753	0.225433	7.92263e-19	TRUE
R2	Angular Gyrus (right)	1.03806e-05	0.999615	-0.0421978	0.0422186	1	FALSE			R2	Area of superiorfrontal (right hemisphere)	0.244826	6.43645e-41	0.209004	0.280648	7.9812e-39	TRUE
R2	Lateral Occipital Cortex, superior division (left)	0.0797429	3.28428e-05	0.0421073	0.117379	0.00456515	TRUE			R2	Area of superiorparietal (right hemisphere)	0.1601	1.9132e-14	0.119116	0.201084	2.37237e-12	TRUE
R2	Lateral Occipital Cortex, superior division (right)	0.0761334	8.74404e-05	0.0380968	0.11417	0.0121542	FALSE			R2	Area of superiortemporal (right hemisphere)	0.185496	4.96124e-22	0.147817	0.223175	6.15194e-20	TRUE
R2	Lateral Occipital Cortex, inferior division (left)	-0.0399909	0.0558717	-0.0809843	0.00100245	1	FALSE			R2	Area of supramarginal (right hemisphere)	0.111945	4.76507e-08	0.0717595	0.152131	5.90868e-06	TRUE
R2	Lateral Occipital Cortex, inferior division (right)	-0.0641276	0.00111415	-0.102682	-0.025573	0.154867	FALSE			R2	Area of transversetemporal (right hemisphere)	0.0500845	0.0170955	0.00891959	0.0912494	1	FALSE
R2	Intracalcarine Cortex (left)	0.134942	1.40407e-10	0.093716	0.176167	1.95166e-08	TRUE			R2	Area of insula (right hemisphere)	0.20723	1.64647e-28	0.170558	0.243902	2.04163e-26	TRUE
R2	Intracalcarine Cortex (right)	0.126942	1.52374e-09	0.0857621	0.168122	2.118e-07	TRUE			R2	Mean thickness of caudalanteriorcingulate (left hemisphere)	-0.0791987	0.000463372	-0.123536	-0.034862	0.0574581	FALSE
R2	Frontal Medial Cortex (left)	-0.0638159	0.00227698	-0.104805	-0.0228273	0.3165	FALSE			R2	Mean thickness of caudalmiddlefrontal (left hemisphere)	0.111372	5.61666e-07	0.0677493	0.154994	6.96466e-05	TRUE
R2	Frontal Medial Cortex (right)	-0.0442842	0.0366449	-0.0858191	-0.00274929	1	FALSE			R2	Mean thickness of cuneus (left hemisphere)	0.0361344	0.113289	-0.00858839	0.0808572	1	FALSE
R2	Juxtapositional Lobule Cortex (formerly Supplementary Motor Cortex) (left)	-0.00310013	0.886817	-0.0457899	0.0395897	1	FALSE			R2	Mean thickness of entorhinal (left hemisphere)	0.0094672	0.67365	-0.0345923	0.0535267	1	FALSE
R2	Juxtapositional Lobule Cortex (formerly Supplementary Motor Cortex) (right)	-0.032461	0.138461	-0.0754042	0.0104822	1	FALSE			R2	Mean thickness of fusiform (left hemisphere)	0.0104195	0.641295	-0.0334145	0.0542534	1	FALSE
R2	Subcallosal Cortex (left)	0.00947971	0.585896	-0.0246248	0.0435842	1	FALSE			R2	Mean thickness of inferiorparietal (left hemisphere)	0.0761978	0.000592072	0.0327232	0.119672	0.0734169	FALSE
R2	Subcallosal Cortex (right)	0.00287581	0.869912	-0.0315413	0.037293	1	FALSE			R2	Mean thickness of inferiortemporal (left hemisphere)	-0.0287878	0.204451	-0.0732513	0.0156758	1	FALSE
R2	Paracingulate Gyrus (left)	0.0763051	4.26972e-05	0.0397603	0.11285	0.0059349	TRUE			R2	Mean thickness of isthmuscingulate (left hemisphere)	-0.0950435	2.34472e-05	-0.13909	-0.0509975	0.00290745	TRUE
R2	Paracingulate Gyrus (right)	0.114165	1.19816e-09	0.0773656	0.150965	1.66544e-07	TRUE			R2	Mean thickness of lateraloccipital (left hemisphere)	0.0600169	0.00769913	0.0158775	0.104156	0.954692	FALSE
R2	Cingulate Gyrus, anterior division (left)	-0.0854342	1.89597e-05	-0.124587	-0.0462816	0.0026354	TRUE			R2	Mean thickness of lateralorbitofrontal (left hemisphere)	-0.0698995	0.00196922	-0.114167	-0.025632	0.244183	FALSE
R2	Cingulate Gyrus, anterior division (right)	-0.123569	4.52901e-10	-0.162415	-0.084723	6.29532e-08	TRUE			R2	Mean thickness of lingual (left hemisphere)	0.0930164	4.30876e-05	0.048445	0.137588	0.00534287	TRUE
R2	Cingulate Gyrus, posterior division (left)	0.135086	6.67821e-16	0.102303	0.167869	9.28271e-14	TRUE			R2	Mean thickness of medialorbitofrontal (left hemisphere)	-0.0352426	0.119334	-0.0795899	0.00910471	1	FALSE
R2	Cingulate Gyrus, posterior division (right)	0.131412	1.64319e-14	0.097857	0.164967	2.28403e-12	TRUE			R2	Mean thickness of middletemporal (left hemisphere)	0.00632649	0.778772	-0.0378131	0.0504661	1	FALSE
R2	Precuneous Cortex (left)	0.0667059	0.000127034	0.0325889	0.100823	0.0176577	FALSE			R2	Mean thickness of parahippocampal (left hemisphere)	-0.0850521	0.000153002	-0.129081	-0.0410234	0.0189722	FALSE
R2	Precuneous Cortex (right)	0.0391014	0.0242509	0.00508769	0.0731152	1	FALSE			R2	Mean thickness of paracentral (left hemisphere)	-0.0238223	0.284867	-0.0674811	0.0198365	1	FALSE
R2	Cuneal Cortex (left)	-0.159889	1.14902e-14	-0.200473	-0.119304	1.59714e-12	TRUE			R2	Mean thickness of parsopercularis (left hemisphere)	0.01682	0.45273	-0.0270844	0.0607243	1	FALSE
R2	Cuneal Cortex (right)	-0.151348	2.83523e-14	-0.19035	-0.112346	3.94097e-12	TRUE			R2	Mean thickness of parsorbitalis (left hemisphere)	0.00493758	0.82694	-0.0393271	0.0492022	1	FALSE
R2	Frontal Orbital Cortex (left)	0.0109877	0.518557	-0.0223711	0.0443465	1	FALSE			R2	Mean thickness of parstriangularis (left hemisphere)	-0.00140973	0.94937	-0.0449233	0.0421038	1	FALSE
R2	Frontal Orbital Cortex (right)	-0.032533	0.0635857	-0.0669054	0.00183949	1	FALSE			R2	Mean thickness of pericalcarine (left hemisphere)	0.0327426	0.152032	-0.0120596	0.0775448	1	FALSE
R2	Parahippocampal Gyrus, anterior division (left)	0.0118882	0.537937	-0.025941	0.0497173	1	FALSE			R2	Mean thickness of postcentral (left hemisphere)	0.0636084	0.00443759	0.0197915	0.107425	0.550261	FALSE
R2	Parahippocampal Gyrus, anterior division (right)	-0.0343157	0.0738038	-0.0719353	0.00330399	1	FALSE			R2	Mean thickness of posteriorcingulate (left hemisphere)	-0.100107	8.00773e-06	-0.144051	-0.0561639	0.000992958	TRUE
R2	Parahippocampal Gyrus, posterior division (left)	0.089292	2.5885e-05	0.0476919	0.130892	0.00359802	TRUE			R2	Mean thickness of precentral (left hemisphere)	0.00929638	0.674378	-0.0340707	0.0526634	1	FALSE
R2	Parahippocampal Gyrus, posterior division (right)	0.0726003	0.000844539	0.0299688	0.115232	0.117391	FALSE			R2	Mean thickness of precuneus (left hemisphere)	0.14896	2.25334e-11	0.10531	0.192609	2.79415e-09	TRUE
R2	Lingual Gyrus (left)	0.0448253	0.0133624	0.00931303	0.0803375	1	FALSE			R2	Mean thickness of rostralanteriorcingulate (left hemisphere)	-0.103687	4.94264e-06	-0.148183	-0.059191	0.000612888	TRUE
R2	Lingual Gyrus (right)	0.0454525	0.0110652	0.0103883	0.0805167	1	FALSE			R2	Mean thickness of rostralmiddlefrontal (left hemisphere)	0.0555191	0.0122157	0.0120945	0.0989436	1	FALSE
R2	Temporal Fusiform Cortex, anterior division (left)	-0.0641375	0.00168239	-0.104156	-0.0241191	0.233852	FALSE			R2	Mean thickness of superiorfrontal (left hemisphere)	0.0490191	0.0261192	0.00582805	0.0922101	1	FALSE
R2	Temporal Fusiform Cortex, anterior division (right)	-0.0860419	2.05792e-05	-0.125642	-0.0464415	0.00286051	TRUE			R2	Mean thickness of superiorparietal (left hemisphere)	0.149755	2.37278e-11	0.105823	0.193688	2.94224e-09	TRUE
R2	Temporal Fusiform Cortex, posterior division (left)	-0.0620919	0.000657743	-0.097816	-0.0263679	0.0914263	FALSE			R2	Mean thickness of superiortemporal (left hemisphere)	-0.0166349	0.453558	-0.0601359	0.0268661	1	FALSE
R2	Temporal Fusiform Cortex, posterior division (right)	-0.0482177	0.00987335	-0.0848443	-0.0115912	1	FALSE			R2	Mean thickness of supramarginal (left hemisphere)	0.0417846	0.0576783	-0.00136108	0.0849302	1	FALSE
R2	Temporal Occipital Fusiform Cortex (left)	0.0615654	0.00264945	0.0214201	0.101711	0.368274	FALSE			R2	Mean thickness of transversetemporal (left hemisphere)	0.0581841	0.0106591	0.0135275	0.102841	1	FALSE
R2	Temporal Occipital Fusiform Cortex (right)	0.0582267	0.00360592	0.0190192	0.0974342	0.501223	FALSE			R2	Mean thickness of insula (left hemisphere)	-0.168998	1.96428e-14	-0.212279	-0.125716	2.43571e-12	TRUE
R2	Occipital Fusiform Gyrus (left)	0.00233159	0.908452	-0.0374092	0.0420723	1	FALSE			R2	Mean thickness of caudalanteriorcingulate (right hemisphere)	-0.0148693	0.512393	-0.059355	0.0296164	1	FALSE
R2	Occipital Fusiform Gyrus (right)	0.0539023	0.00982844	0.0129827	0.0948219	1	FALSE			R2	Mean thickness of caudalmiddlefrontal (right hemisphere)	0.134881	1.25871e-09	0.0913471	0.178414	1.5608e-07	TRUE
R2	Frontal Operculum Cortex (left)	-0.0979356	2.95974e-06	-0.139007	-0.0568644	0.000411404	TRUE			R2	Mean thickness of cuneus (right hemisphere)	0.0321097	0.159582	-0.0126359	0.0768553	1	FALSE
R2	Frontal Operculum Cortex (right)	-0.126992	2.57949e-09	-0.16878	-0.0852049	3.58549e-07	TRUE			R2	Mean thickness of entorhinal (right hemisphere)	-0.0149933	0.505451	-0.0591212	0.0291345	1	FALSE
R2	Central Opercular Cortex (left)	-0.103871	6.89749e-09	-0.139011	-0.0687301	9.58752e-07	TRUE			R2	Mean thickness of fusiform (right hemisphere)	0.0407784	0.0695014	-0.00325341	0.0848103	1	FALSE
R2	Central Opercular Cortex (right)	-0.103164	1.23492e-08	-0.138669	-0.0676584	1.71654e-06	TRUE			R2	Mean thickness of inferiorparietal (right hemisphere)	0.099455	7.27974e-06	0.055996	0.142914	0.000902688	TRUE
R2	Parietal Operculum Cortex (left)	-0.0833277	2.775e-05	-0.122295	-0.0443604	0.00385725	TRUE			R2	Mean thickness of inferiortemporal (right hemisphere)	0.0580646	0.00991546	0.0139332	0.102196	1	FALSE
R2	Parietal Operculum Cortex (right)	-0.0840465	2.04987e-05	-0.122721	-0.0453724	0.00284932	TRUE			R2	Mean thickness of isthmuscingulate (right hemisphere)	-0.0539436	0.0163	-0.0979577	-0.00992947	1	FALSE
R2	Planum Polare (left)	0.029736	0.1444	-0.0101938	0.0696658	1	FALSE			R2	Mean thickness of lateraloccipital (right hemisphere)	0.0738393	0.00103645	0.0297226	0.117956	0.12852	FALSE
R2	Planum Polare (right)	0.00060658	0.975216	-0.0376611	0.0388742	1	FALSE			R2	Mean thickness of lateralorbitofrontal (right hemisphere)	-0.0590076	0.00941212	-0.103546	-0.0144694	1	FALSE
R2	Heschls Gyrus (includes H1 and H2) (left)	-0.0906267	4.41903e-06	-0.12932	-0.0519338	0.000614246	TRUE			R2	Mean thickness of lingual (right hemisphere)	0.0994719	1.3244e-05	0.0547153	0.144229	0.00164226	TRUE
R2	Heschls Gyrus (includes H1 and H2) (right)	-0.0554732	0.00502164	-0.0942256	-0.0167208	0.698009	FALSE			R2	Mean thickness of medialorbitofrontal (right hemisphere)	-0.0454675	0.0458599	-0.0900989	-0.000836094	1	FALSE
R2	Planum Temporale (left)	-0.0835913	1.40036e-05	-0.121308	-0.0458741	0.0019465	TRUE			R2	Mean thickness of middletemporal (right hemisphere)	0.0373864	0.0975847	-0.0068443	0.0816172	1	FALSE
R2	Planum Temporale (right)	-0.051119	0.00778045	-0.0887645	-0.0134736	1	FALSE			R2	Mean thickness of parahippocampal (right hemisphere)	-0.0746532	0.000906579	-0.118751	-0.0305553	0.112416	FALSE
R2	Supracalcarine Cortex (left)	0.00858244	0.679501	-0.0321329	0.0492977	1	FALSE			R2	Mean thickness of paracentral (right hemisphere)	-0.0165075	0.460382	-0.0603347	0.0273197	1	FALSE
R2	Supracalcarine Cortex (right)	-0.0510147	0.0141962	-0.091788	-0.0102413	1	FALSE			R2	Mean thickness of parsopercularis (right hemisphere)	0.0241027	0.279094	-0.0195432	0.0677487	1	FALSE
R2	Occipital Pole (left)	0.0590092	0.00347641	0.0194299	0.0985884	0.48322	FALSE			R2	Mean thickness of parsorbitalis (right hemisphere)	0.0324575	0.149899	-0.0117234	0.0766384	1	FALSE
R2	Occipital Pole (right)	0.0284065	0.149185	-0.0101924	0.0670055	1	FALSE			R2	Mean thickness of parstriangularis (right hemisphere)	-0.0266557	0.233536	-0.0705105	0.0171991	1	FALSE
R2	Thalamus (left)	0.432601	1.30906e-105	0.393754	0.471448	1.81959e-103	TRUE			R2	Mean thickness of pericalcarine (right hemisphere)	0.0854269	0.000182806	0.0406784	0.130175	0.0226679	FALSE
R2	Thalamus (right)	0.440105	1.80439e-120	0.403145	0.477066	2.5081e-118	TRUE			R2	Mean thickness of postcentral (right hemisphere)	0.0704526	0.00164407	0.026588	0.114317	0.203864	FALSE
R2	Caudate (left)	0.859377	0	0.831969	0.886786	0	TRUE			R2	Mean thickness of posteriorcingulate (right hemisphere)	-0.10012	7.33462e-06	-0.143885	-0.0563546	0.000909493	TRUE
R2	Caudate (right)	0.814326	0	0.787043	0.84161	0	TRUE			R2	Mean thickness of precentral (right hemisphere)	0.0197845	0.370859	-0.0235482	0.0631172	1	FALSE
R2	Putamen (left)	0.783461	0	0.749244	0.817678	0	TRUE			R2	Mean thickness of precuneus (right hemisphere)	0.111656	5.08684e-07	0.0680881	0.155224	6.30768e-05	TRUE
R2	Putamen (right)	0.770325	0	0.735306	0.805344	0	TRUE			R2	Mean thickness of rostralanteriorcingulate (right hemisphere)	-0.10635	2.85578e-06	-0.15088	-0.06182	0.000354117	TRUE
R2	Pallidum (left)	-0.0299067	0.128944	-0.0685135	0.00870021	1	FALSE			R2	Mean thickness of rostralmiddlefrontal (right hemisphere)	0.0761564	0.000598133	0.0326705	0.119642	0.0741685	FALSE
R2	Pallidum (right)	0.149022	8.31378e-15	0.111396	0.186648	1.15562e-12	TRUE			R2	Mean thickness of superiorfrontal (right hemisphere)	0.0255049	0.245144	-0.0175063	0.0685161	1	FALSE
R2	Hippocampus (left)	0.240706	1.83692e-38	0.204329	0.277084	2.55332e-36	TRUE			R2	Mean thickness of superiorparietal (right hemisphere)	0.137827	6.09919e-10	0.0941714	0.181484	7.56299e-08	TRUE
R2	Hippocampus (right)	0.224085	2.54208e-32	0.186978	0.261191	3.53349e-30	TRUE			R2	Mean thickness of superiortemporal (right hemisphere)	-0.0159863	0.467978	-0.0591577	0.0271851	1	FALSE
R2	Amygdala (left)	0.297758	1.58058e-55	0.26058	0.334936	2.19701e-53	TRUE			R2	Mean thickness of supramarginal (right hemisphere)	0.0334345	0.130954	-0.009953	0.076822	1	FALSE
R2	Amygdala (right)	0.281955	8.26723e-53	0.245824	0.318086	1.14915e-50	TRUE			R2	Mean thickness of transversetemporal (right hemisphere)	0.0125972	0.580958	-0.0321324	0.0573268	1	FALSE
R2	Ventral Striatum (left)	0.611672	2.98725e-246	0.575901	0.647444	4.15228e-244	TRUE			R2	Mean thickness of insula (right hemisphere)	-0.14418	6.66985e-11	-0.18747	-0.100891	8.27061e-09	TRUE
R2	Ventral Striatum (right)	0.658125	1.0912e-300	0.623322	0.692927	1.51677e-298	TRUE
R2	Brain-Stem	0.139542	6.45773e-11	0.097676	0.181407	8.97624e-09	TRUE
R2	I-IV Cerebellum (left)	0.0847534	0.000148462	0.0409659	0.128541	0.0206363	FALSE
R2	I-IV Cerebellum (right)	0.0960337	1.64736e-05	0.0523423	0.139725	0.00228983	TRUE
R2	V Cerebellum (left)	0.0827505	0.000156186	0.0398552	0.125646	0.0217099	FALSE
R2	V Cerebellum (right)	0.0543649	0.0122661	0.0118184	0.0969115	1	FALSE
R2	VI Cerebellum (left)	0.117307	3.1166e-08	0.0757661	0.158847	4.33207e-06	TRUE
R2	VI Cerebellum (vermis)	-0.0751202	0.000956118	-0.119694	-0.0305465	0.1329	FALSE
R2	VI Cerebellum (right)	0.123074	4.97642e-09	0.0818253	0.164323	6.91723e-07	TRUE
R2	Crus I Cerebellum (left)	0.0744265	0.000520447	0.0323882	0.116465	0.0723422	FALSE
R2	Crus I Cerebellum (vermis)	-0.0742964	0.00168268	-0.120654	-0.0279386	0.233893	FALSE
R2	Crus I Cerebellum (right)	0.0977479	3.06156e-06	0.0566944	0.138801	0.000425556	TRUE
R2	Crus II Cerebellum (left)	0.117962	8.05747e-08	0.0748746	0.16105	1.11999e-05	TRUE
R2	Crus II Cerebellum (vermis)	-0.141037	1.36301e-09	-0.186654	-0.0954205	1.89459e-07	TRUE
R2	Crus II Cerebellum (right)	0.114585	1.66617e-07	0.0716698	0.1575	2.31598e-05	TRUE
R2	VIIb Cerebellum (left)	0.117542	9.76222e-08	0.0743281	0.160756	1.35695e-05	TRUE
R2	VIIb Cerebellum (vermis)	-0.0808712	0.000427242	-0.125867	-0.0358755	0.0593866	FALSE
R2	VIIb Cerebellum (right)	0.127766	5.58196e-09	0.0848041	0.170728	7.75893e-07	TRUE
R2	VIIIa Cerebellum (left)	0.0943132	1.87818e-05	0.0511127	0.137514	0.00261067	TRUE
R2	VIIIa Cerebellum (vermis)	0.0203269	0.372006	-0.0243006	0.0649544	1	FALSE
R2	VIIIa Cerebellum (right)	0.122669	3.66949e-08	0.0790034	0.166335	5.10059e-06	TRUE
R2	VIIIb Cerebellum (left)	0.0675554	0.0024878	0.0237822	0.111329	0.345805	FALSE
R2	VIIIb Cerebellum (vermis)	0.00612875	0.787993	-0.0385397	0.0507972	1	FALSE
R2	VIIIb Cerebellum (right)	0.0624326	0.00578591	0.018092	0.106773	0.804241	FALSE
R2	IX Cerebellum (left)	0.0965551	2.46567e-05	0.0516883	0.141422	0.00342728	TRUE
R2	IX Cerebellum (vermis)	0.122557	7.58513e-08	0.0778814	0.167232	1.05433e-05	TRUE
R2	IX Cerebellum (right)	0.0781632	0.000668685	0.0331331	0.123193	0.0929473	FALSE
R2	X Cerebellum (left)	-0.0395718	0.0516128	-0.0794204	0.000276812	1	FALSE
R2	X Cerebellum (vermis)	0.177276	6.68496e-15	0.132675	0.221877	9.2921e-13	TRUE
R2	X Cerebellum (right)	-0.060583	0.00317119	-0.100825	-0.0203407	0.440796	FALSE
	=DISPIMG("ID_593C8F88489C4AFABA25DC0BD6952179",1)										=DISPIMG("ID_1E0B626066D14997A11ED681346C2CE8",1)
	Association of GM aging patterns with regional brain volumes. (a)										Association of aging patterns with surface area and cortical thickness.(a)
	=DISPIMG("ID_8B69FE13EA0B4C0B80A6FD4672A1F0D1",1)										=DISPIMG("ID_408525BCE54548DEAB311F1BF0612619",1)
	Association of GM aging patterns with regional brain volumes. (b)										Association of aging patterns with surface area and cortical thickness.(b)
	=DISPIMG("ID_E4344CBF533A40C79C0D3CB1C2997196",1)										=DISPIMG("ID_6D28A2A848CD4C4684123E8729A745C4",1)
	Association of GM aging patterns with regional brain volumes. (c)										Association of aging patterns with surface area and cortical thickness.(c)

## Sheet: Table S3
Sensitivity analysis for disease associations with full covariate adjustment
R_index	disease	p_value	cohen_d	p_corrected	significant
R1	diabetes	4.44329e-10	0.203116	6.2206e-09	TRUE
R1	hypertension	3.65786e-16	0.167139	5.121e-15	TRUE
R1	ihd	0.664692	-0.01096	1	FALSE
R1	copd	0.00817012	0.143279	0.114382	FALSE
R1	mental_disorder	0.0476759	0.0631797	0.667463	FALSE
R1	neurodegenerative	1.32517e-06	0.303245	1.85524e-05	TRUE
R1	Stroke	0.000234345	0.215162	0.00328082	TRUE
R2	diabetes	0.0771736	0.0575006	1	FALSE
R2	hypertension	2.68702e-24	0.208773	3.76182e-23	TRUE
R2	ihd	0.39394	-0.0215562	1	FALSE
R2	copd	0.166466	0.0749439	1	FALSE
R2	mental_disorder	0.00429054	0.0911288	0.0600676	FALSE
R2	neurodegenerative	0.030383	0.135703	0.425361	FALSE
R2	Stroke	0.00100156	0.192415	0.0140219	FALSE

## Sheet: Table S4
Table S4 contains five sub-tables: S4A (peripheral phenotypes), S4B (cognition), S4C (cross-model mapping), S4D (Pearson’s r & VIF), and S4E (regional brain volumes).
Table S4A. Associations of each pattern with peripheral phenotypes at C=3										Table S4E. Detailed statistical results for associations between each pattern and regional brain volumes at C=3
Dimension	Component	Variable	Type	Subjects	R1	R2	R3			Pattern	Feature	standardized β	Lower 95% CI (standardized)	Upper 95% CI (standardized)	Bonferroni-corrected p-value	significance (p < 0.01)
Lifestyle	Diet	Cereal intake	continuous	12922	–0.058	—	–0.049			r1	Frontal Pole (left)	-0.274263	-0.343723	-0.204803	1.39381e-12	TRUE
		Tea intake	continuous	12926	—	–0.047	—			r1	Frontal Pole (right)	-0.274577	-0.34343	-0.205724	7.57329e-13	TRUE
	Smoking	Pack years of smoking	continuous	3709	0.077	—	0.097			r1	Insular Cortex (left)	-0.390126	-0.463999	-0.316252	5.78236e-23	TRUE
		Ever smoked	binary	12871	—	—	1.904			r1	Insular Cortex (right)	-0.653731	-0.726429	-0.581034	2.2003e-67	TRUE
		Age stopped smoking	continuous	3719	—	—	0.081			r1	Inferior Frontal Gyrus, pars opercularis (left)	-0.192417	-0.28713	-0.0977032	0.00950708	TRUE
	Alcohol intake	Mean weekly alcohol intake	continuous	9138	0.074	—	0.067			r1	Precentral Gyrus (left)	-0.179229	-0.263382	-0.0950751	0.00415488	TRUE
	Physical activity	Usual walking pace	ordinal	12912	0.644	—	0.315			r1	Precentral Gyrus (right)	-0.221968	-0.306619	-0.137317	3.83262e-05	TRUE
Physical measurements	Cardiovascular risk factors	Diastolic blood pressure	continuous	10083	0.077	0.103	0.065			r1	Superior Temporal Gyrus, anterior division (right)	0.436445	0.347236	0.525655	1.23843e-19	TRUE
		Systolic blood pressure	continuous	10080	0.067	0.072	0.052			r1	Superior Temporal Gyrus, posterior division (left)	-0.287902	-0.378355	-0.197449	6.14697e-08	TRUE
		Pulse rate	continuous	10083	0.077	0.091	0.062			r1	Superior Temporal Gyrus, posterior division (right)	-0.257735	-0.347389	-0.168081	2.4407e-06	TRUE
		Hip circumference	continuous	12646	—	–0.044	—			r1	Middle Temporal Gyrus, anterior division (left)	-0.187226	-0.276173	-0.0982785	0.00514113	TRUE
		Waist circumference	continuous	12644	—	—	0.05			r1	Middle Temporal Gyrus, anterior division (right)	0.366036	0.275743	0.456329	2.69012e-13	TRUE
		Body mass index (BMI)	continuous	12602	—	—	0.051			r1	Inferior Temporal Gyrus, anterior division (left)	-0.194703	-0.288684	-0.100722	0.00680652	TRUE
	Respiratory function	Forced vital capacity (FVC)	continuous	7509	–0.092	–0.046	–0.092			r1	Postcentral Gyrus (left)	-0.289092	-0.3765	-0.201684	1.25539e-08	TRUE
		Forced expiratory volume in 1‑second (FEV1)	continuous	7509	–0.084	—	–0.083			r1	Postcentral Gyrus (right)	-0.248907	-0.337846	-0.159967	5.74099e-06	TRUE
	Bone mineral density	Heel bone mineral density (BMD)	continuous	7061	–0.062	–0.082	—			r1	Superior Parietal Lobule (left)	-0.254347	-0.349681	-0.159013	2.3678e-05	TRUE
		BMD T‑score	continuous	7064	–0.060	–0.081	—			r1	Supramarginal Gyrus, anterior division (right)	-0.248452	-0.343746	-0.153158	4.47632e-05	TRUE
	Physical fitness	Hand grip strength (left)	continuous	12576	–0.070	–0.038	–0.070			r1	Supramarginal Gyrus, posterior division (left)	-0.194841	-0.288004	-0.101679	0.00576485	TRUE
		Hand grip strength (right)	continuous	12580	–0.069	–0.035	–0.066			r1	Lateral Occipital Cortex, inferior division (right)	-0.331389	-0.416406	-0.246372	3.0251e-12	TRUE
Blood biochemistry	Glucose metabolism	Glycated haemoglobin (HbA1c)	continuous	12149	0.087	—	0.091			r1	Intracalcarine Cortex (left)	-0.471181	-0.560799	-0.381563	9.31164e-23	TRUE
		Glucose	continuous	11142	0.06	—	0.059			r1	Intracalcarine Cortex (right)	-0.443544	-0.53356	-0.353529	6.34794e-20	TRUE
	Liver function	Gamma glutamyltransferase	continuous	12177	0.046	—	0.054			r1	Frontal Medial Cortex (left)	-0.345267	-0.436263	-0.254272	1.43462e-11	TRUE
		Total protein	continuous	11146	0.043	—	—			r1	Subcallosal Cortex (left)	-0.238817	-0.313986	-0.163648	6.6113e-08	TRUE
		Alanine aminotransferase (ALT)	continuous	12186	—	—	0.039			r1	Subcallosal Cortex (right)	-0.218298	-0.294243	-0.142352	2.45147e-06	TRUE
Blood count	Reticulocytes	High light scatter reticulocyte count	continuous	12280	0.05	—	0.061			r1	Paracingulate Gyrus (left)	-0.597698	-0.679278	-0.516118	1.28578e-44	TRUE
		High light scatter reticulocyte percentage	continuous	12280	0.051	—	0.061			r1	Cingulate Gyrus, anterior division (left)	0.518623	0.434215	0.603031	2.9545e-31	TRUE
		Immature reticulocyte fraction	continuous	12280	0.045	—	0.044			r1	Precuneous Cortex (right)	-0.197942	-0.273926	-0.121959	4.57769e-05	TRUE
		Reticulocyte percentage	continuous	12280	—	—	0.046			r1	Frontal Orbital Cortex (right)	-0.374391	-0.450781	-0.298001	1.04925e-19	TRUE
		Reticulocyte count	continuous	12280	—	—	0.045			r1	Parahippocampal Gyrus, anterior division (left)	-0.190011	-0.273323	-0.106698	0.00108694	TRUE
	White blood cell series	Neutrophil count	continuous	12433	0.063	—	0.064			r1	Parahippocampal Gyrus, anterior division (right)	-0.224412	-0.306569	-0.142255	1.19814e-05	TRUE
		Leukocyte count	continuous	12453	0.048	—	0.056			r1	Parahippocampal Gyrus, posterior division (right)	-0.283504	-0.377952	-0.189055	5.59465e-07	TRUE
Psychosocial factors	Social support	Able to confide	ordinal	12431	0.757	—	0.543			r1	Lingual Gyrus (right)	-0.285106	-0.361917	-0.208295	4.81681e-11	TRUE
	Mental health	Nervous feelings	binary	12632	—	1.419	—			r1	Temporal Fusiform Cortex, anterior division (right)	-0.369102	-0.45637	-0.281834	1.57806e-14	TRUE
		Tense / 'highly strung'	binary	12610	—	—	2.621			r1	Temporal Fusiform Cortex, posterior division (right)	-0.310648	-0.392727	-0.228569	1.65349e-11	TRUE
Early‑life factors	Early life	Birth weight	continuous	6598	–0.106	—	–0.079			r1	Temporal Occipital Fusiform Cortex (left)	-0.343647	-0.431964	-0.255329	3.35738e-12	TRUE
Note: Effect sizes are standardized β (continuous), IRR (count), or OR (binary/ordinal). “—” indicates not significant after Bonferroni correction. Effect size types are consistent with the main text.										r1	Occipital Fusiform Gyrus (left)	-0.278571	-0.36685	-0.190292	8.64219e-08	TRUE
										r1	Parietal Operculum Cortex (left)	-0.482412	-0.568036	-0.396789	3.30699e-26	TRUE
										r1	Parietal Operculum Cortex (right)	-0.33618	-0.42129	-0.25107	1.3628e-12	TRUE
										r1	Heschls Gyrus (includes H1 and H2) (right)	-0.417693	-0.503086	-0.3323	1.26003e-19	TRUE
Table S4B. Associations of each pattern with cognition at C=3										r1	Supracalcarine Cortex (left)	-0.188588	-0.27881	-0.0983668	0.00582077	TRUE
Cognitive domain	Cognitive test	Variable	Type	Subjects	R1	R2	R3			r1	Occipital Pole (left)	-0.355894	-0.443637	-0.268152	2.59589e-13	TRUE
Non-verbal Reasoning	Matrix Pattern Completion	Number of puzzles correctly solved	count	8712	0.925	—	0.858			r1	Occipital Pole (right)	-0.226269	-0.311357	-0.14118	2.59702e-05	TRUE
Verbal and numerical reasoning	Fluid Intelligence Test	Fluid intelligence score	continuous	11611	–0.090	—	–0.076			r1	Thalamus (left)	-0.302878	-0.388586	-0.217169	6.01055e-10	TRUE
		Number of fluid intelligence questions attempted within time limit	count	11611	0.93	—	0.889			r1	Thalamus (right)	-0.231474	-0.313249	-0.149699	4.01862e-06	TRUE
Visual declarative Memory	Pairs Matching Test (Round 2)	Number of incorrect matches in round	count	11655	1.126	—	—			r1	Caudate (left)	0.322585	0.264455	0.380714	2.07042e-25	TRUE
		Time to complete round	continuous	11655	0.059	—	0.04			r1	Putamen (left)	0.344475	0.267056	0.421895	3.8411e-16	TRUE
Prospective memory	Prospective Memory Test	Correct recall on first attempt	binary	11960	0.649	—	0.454			r1	Pallidum (left)	0.450045	0.366722	0.533368	4.8011e-24	TRUE
Executive function	Tower Rearranging Test	Number of puzzles correct	count	8587	0.9	—	0.815			r1	Pallidum (right)	0.392975	0.316357	0.469593	1.24302e-21	TRUE
		Number of puzzles attempted	count	8869	0.943	—	—			r1	Hippocampus (right)	-0.177107	-0.258035	-0.0961784	0.00249178	TRUE
	Trail Making Test (Part B)	Total errors traversing alphanumeric path	count	8340	1.434	—	—			r1	Amygdala (left)	-0.19651	-0.277817	-0.115203	0.000301452	TRUE
		Duration to complete alphanumeric path	continuous	8340	0.089	0.053	0.073			r1	Amygdala (right)	-0.443315	-0.521691	-0.364939	2.03776e-26	TRUE
	Trail Making Test (Part A)	Duration to complete numeric path	continuous	8715	0.078	—	0.067			r1	Ventral Striatum (right)	-0.166247	-0.246616	-0.085879	0.00698907	TRUE
Processing speed	Symbol Digit Substitution Test	Number of symbol digit matches made correctly	count	8720	0.912	0.945	0.813			r1	I-IV Cerebellum (left)	-0.409601	-0.5046	-0.314602	4.02753e-15	TRUE
		Number of symbol digit matches attempted	count	8720	0.919	0.948	0.831			r1	I-IV Cerebellum (right)	-0.269208	-0.363955	-0.174462	3.56242e-06	TRUE
	Reaction Time Test	Mean time to correctly identify matches	continuous	11845	0.054	—	0.061			r1	V Cerebellum (left)	-0.34429	-0.436161	-0.252419	2.8594e-11	TRUE
Note: Effect size representations follow Table S4A.										r1	V Cerebellum (right)	-0.394723	-0.486339	-0.303107	4.24843e-15	TRUE
										r1	VI Cerebellum (left)	-0.647025	-0.735603	-0.558447	2.39319e-44	TRUE
Table S4C. Cross-model dimensional mapping										r1	VI Cerebellum (vermis)	-0.623011	-0.719494	-0.526529	1.44187e-34	TRUE
	C2_R1	C2_R2								r1	VI Cerebellum (right)	-0.745774	-0.833381	-0.658167	2.35731e-60	TRUE
C3_R1	0.886	0.791								r1	Crus I Cerebellum (left)	-0.367221	-0.460642	-0.273801	1.82801e-12	TRUE
C3_R2	0.66	0.939								r1	Crus I Cerebellum (vermis)	0.38052	0.278766	0.482275	3.21168e-11	TRUE
C3_R3	0.863	0.562								r1	Crus I Cerebellum (right)	-0.24919	-0.340144	-0.158236	1.09579e-05	TRUE
Note: All correlations are Pearson‘s r, p < 0.01.										r1	Crus II Cerebellum (left)	-0.38541	-0.479683	-0.291137	1.55864e-13	TRUE
										r1	Crus II Cerebellum (vermis)	-0.525823	-0.625815	-0.425831	9.12486e-23	TRUE
Table S4D. Internal collinearity of the C=3 split subcomponents.										r1	VIIb Cerebellum (left)	-0.295323	-0.389498	-0.201148	1.10278e-07	TRUE
Variable pair	Pearson's r	VIF_C3_R1	VIF_C3_R3							r1	VIIb Cerebellum (vermis)	-0.481361	-0.579808	-0.382913	1.30683e-19	TRUE
C3_R1 vs. C3_R3	0.873	9.11	4.95							r1	VIIb Cerebellum (right)	-0.291471	-0.385288	-0.197654	1.57683e-07	TRUE
										r1	VIIIa Cerebellum (left)	-0.379994	-0.473108	-0.286879	1.75086e-13	TRUE
										r1	VIIIa Cerebellum (vermis)	-0.39256	-0.49014	-0.294981	4.37604e-13	TRUE
										r1	VIIIa Cerebellum (right)	-0.460791	-0.555225	-0.366357	1.57943e-19	TRUE
										r1	VIIIb Cerebellum (left)	-0.528129	-0.622677	-0.433582	9.43179e-26	TRUE
										r1	VIIIb Cerebellum (vermis)	-0.5108	-0.608096	-0.413504	1.08958e-22	TRUE
										r1	VIIIb Cerebellum (right)	-0.53634	-0.632532	-0.440147	1.17583e-25	TRUE
										r1	IX Cerebellum (left)	-0.616859	-0.713165	-0.520553	5.25549e-34	TRUE
										r1	IX Cerebellum (vermis)	-0.336906	-0.434469	-0.239343	1.81307e-09	TRUE
										r1	IX Cerebellum (right)	-0.680239	-0.777001	-0.583478	4.7598e-41	TRUE
										r1	X Cerebellum (vermis)	-0.232301	-0.330919	-0.133684	0.000541596	TRUE
										r2	Insular Cortex (left)	0.229823	0.184269	0.275377	6.51104e-21	TRUE
										r2	Insular Cortex (right)	0.34643	0.301601	0.391258	1.11299e-49	TRUE
										r2	Inferior Frontal Gyrus, pars triangularis (right)	-0.208541	-0.267627	-0.149456	6.38218e-10	TRUE
										r2	Temporal Pole (left)	-0.10681	-0.156381	-0.0572392	0.00334929	TRUE
										r2	Superior Temporal Gyrus, anterior division (left)	-0.141602	-0.197263	-0.0859405	8.5628e-05	TRUE
										r2	Superior Temporal Gyrus, anterior division (right)	-0.243836	-0.298847	-0.188825	5.14821e-16	TRUE
										r2	Superior Temporal Gyrus, posterior division (left)	0.138187	0.0824095	0.193965	0.000166714	TRUE
										r2	Middle Temporal Gyrus, anterior division (right)	-0.293285	-0.348964	-0.237606	7.6325e-23	TRUE
										r2	Inferior Temporal Gyrus, posterior division (left)	-0.185198	-0.23896	-0.131437	2.03081e-09	TRUE
										r2	Inferior Temporal Gyrus, posterior division (right)	-0.165931	-0.220236	-0.111625	2.94145e-07	TRUE
										r2	Inferior Temporal Gyrus, temporooccipital part (left)	-0.163118	-0.218809	-0.107427	1.31068e-06	TRUE
										r2	Lateral Occipital Cortex, inferior division (left)	-0.218688	-0.274419	-0.162956	2.03336e-12	TRUE
										r2	Intracalcarine Cortex (left)	0.382302	0.32704	0.437565	9.75537e-40	TRUE
										r2	Intracalcarine Cortex (right)	0.337553	0.282045	0.393061	1.31182e-30	TRUE
										r2	Subcallosal Cortex (left)	0.154622	0.10827	0.200975	8.66614e-09	TRUE
										r2	Subcallosal Cortex (right)	0.146996	0.100165	0.193828	1.06352e-07	TRUE
										r2	Paracingulate Gyrus (left)	0.121776	0.0714705	0.172082	0.000290506	TRUE
										r2	Cingulate Gyrus, anterior division (left)	-0.163536	-0.215587	-0.111486	1.02393e-07	TRUE
										r2	Cuneal Cortex (right)	-0.134962	-0.188325	-0.081599	9.95008e-05	TRUE
										r2	Frontal Orbital Cortex (right)	0.1097	0.0625948	0.156806	0.000696271	TRUE
										r2	Parahippocampal Gyrus, anterior division (right)	0.126981	0.0763196	0.177643	0.000124957	TRUE
										r2	Parahippocampal Gyrus, posterior division (left)	0.142979	0.0857745	0.200183	0.000134024	TRUE
										r2	Parahippocampal Gyrus, posterior division (right)	0.20321	0.144969	0.261452	1.11227e-09	TRUE
										r2	Lingual Gyrus (left)	0.211207	0.163544	0.25887	5.26241e-16	TRUE
										r2	Lingual Gyrus (right)	0.226092	0.178727	0.273458	1.15525e-18	TRUE
										r2	Temporal Fusiform Cortex, anterior division (left)	-0.126109	-0.180674	-0.071543	0.000820878	TRUE
										r2	Temporal Occipital Fusiform Cortex (left)	0.219501	0.165041	0.273961	3.89039e-13	TRUE
										r2	Frontal Operculum Cortex (right)	-0.200135	-0.257114	-0.143155	8.08002e-10	TRUE
										r2	Central Opercular Cortex (left)	-0.1269	-0.175324	-0.0784774	3.89265e-05	TRUE
										r2	Central Opercular Cortex (right)	-0.155022	-0.203952	-0.106092	7.38129e-08	TRUE
										r2	Parietal Operculum Cortex (left)	0.149091	0.0962917	0.201891	4.34101e-06	TRUE
										r2	Parietal Operculum Cortex (right)	0.127923	0.0754399	0.180405	0.000247	TRUE
										r2	Heschls Gyrus (includes H1 and H2) (right)	0.157614	0.104957	0.210271	6.18352e-07	TRUE
										r2	Supracalcarine Cortex (left)	0.14454	0.0889049	0.200175	4.92474e-05	TRUE
										r2	Thalamus (left)	0.51007	0.457218	0.562922	1.18081e-77	TRUE
										r2	Thalamus (right)	0.461669	0.411243	0.512096	7.42226e-70	TRUE
										r2	Caudate (left)	0.687047	0.651202	0.722892	1.05286e-306	TRUE
										r2	Caudate (right)	0.821656	0.786314	0.856998	0	TRUE
										r2	Putamen (left)	0.612715	0.564974	0.660456	1.74866e-137	TRUE
										r2	Putamen (right)	0.810655	0.761832	0.859479	3.67856e-230	TRUE
										r2	Pallidum (left)	-0.184618	-0.235999	-0.133237	2.62635e-10	TRUE
										r2	Hippocampus (left)	0.274579	0.225517	0.323641	7.48255e-26	TRUE
										r2	Hippocampus (right)	0.326146	0.276242	0.37605	2.02331e-35	TRUE
										r2	Amygdala (left)	0.361179	0.311041	0.411316	4.02723e-43	TRUE
										r2	Amygdala (right)	0.461357	0.413027	0.509688	5.74254e-76	TRUE
										r2	Ventral Striatum (left)	0.533868	0.483948	0.583787	2.06727e-95	TRUE
										r2	Ventral Striatum (right)	0.608252	0.558693	0.657811	1.02293e-125	TRUE
										r2	I-IV Cerebellum (left)	0.366475	0.307894	0.425056	2.03167e-32	TRUE
										r2	I-IV Cerebellum (right)	0.346961	0.288535	0.405386	3.6149e-29	TRUE
										r2	V Cerebellum (left)	0.380968	0.324316	0.43762	1.58629e-37	TRUE
										r2	V Cerebellum (right)	0.388446	0.331951	0.444941	2.99855e-39	TRUE
										r2	VI Cerebellum (left)	0.467235	0.412614	0.521857	6.05144e-61	TRUE
										r2	VI Cerebellum (vermis)	0.306506	0.24701	0.366002	7.90138e-22	TRUE
										r2	VI Cerebellum (right)	0.490342	0.43632	0.544365	1.17804e-68	TRUE
										r2	Crus I Cerebellum (left)	0.181429	0.123822	0.239037	9.32874e-08	TRUE
										r2	Crus I Cerebellum (vermis)	-0.289486	-0.352233	-0.22674	2.12942e-17	TRUE
										r2	Crus I Cerebellum (right)	0.199094	0.143008	0.255181	4.81735e-10	TRUE
										r2	Crus II Cerebellum (left)	0.313155	0.255022	0.371288	6.48012e-24	TRUE
										r2	Crus II Cerebellum (vermis)	0.187629	0.12597	0.249289	3.41835e-07	TRUE
										r2	Crus II Cerebellum (right)	0.193143	0.134731	0.251554	1.26828e-08	TRUE
										r2	VIIb Cerebellum (left)	0.287985	0.229912	0.346057	3.45978e-20	TRUE
										r2	VIIb Cerebellum (vermis)	0.259763	0.199055	0.32047	6.95838e-15	TRUE
										r2	VIIb Cerebellum (right)	0.297827	0.239975	0.355679	8.49292e-22	TRUE
										r2	VIIIa Cerebellum (left)	0.341973	0.284554	0.399392	2.4314e-29	TRUE
										r2	VIIIa Cerebellum (vermis)	0.266437	0.206264	0.326609	5.573e-16	TRUE
										r2	VIIIa Cerebellum (right)	0.382	0.323768	0.440232	1.0886e-35	TRUE
										r2	VIIIb Cerebellum (left)	0.383097	0.324794	0.441399	8.25278e-36	TRUE
										r2	VIIIb Cerebellum (vermis)	0.305683	0.245686	0.36568	2.44185e-21	TRUE
										r2	VIIIb Cerebellum (right)	0.363253	0.303936	0.42257	4.7824e-31	TRUE
										r2	IX Cerebellum (left)	0.465937	0.406551	0.525324	3.22106e-51	TRUE
										r2	IX Cerebellum (vermis)	0.359376	0.299214	0.419538	1.61677e-29	TRUE
										r2	IX Cerebellum (right)	0.446419	0.386752	0.506087	1.52381e-46	TRUE
										r2	X Cerebellum (vermis)	0.271121	0.210309	0.331934	3.29374e-16	TRUE
										r3	Insular Cortex (right)	0.163821	0.110639	0.217002	2.17588e-07	TRUE
										r3	Superior Frontal Gyrus (left)	-0.259741	-0.322304	-0.197179	5.62243e-14	TRUE
										r3	Superior Frontal Gyrus (right)	-0.262832	-0.325701	-0.199962	3.51798e-14	TRUE
										r3	Middle Frontal Gyrus (left)	0.182738	0.119265	0.24621	2.32688e-06	TRUE
										r3	Middle Frontal Gyrus (right)	0.18659	0.123513	0.249668	9.33985e-07	TRUE
										r3	Superior Temporal Gyrus, anterior division (left)	-0.279915	-0.345948	-0.213882	1.34926e-14	TRUE
										r3	Superior Temporal Gyrus, anterior division (right)	-0.485568	-0.55083	-0.420307	5.01989e-46	TRUE
										r3	Middle Temporal Gyrus, anterior division (right)	-0.253137	-0.319191	-0.187083	8.14787e-12	TRUE
										r3	Inferior Temporal Gyrus, anterior division (left)	0.178698	0.109946	0.24745	4.8659e-05	TRUE
										r3	Supramarginal Gyrus, anterior division (right)	0.17739	0.107678	0.247102	8.5084e-05	TRUE
										r3	Supramarginal Gyrus, posterior division (left)	0.232713	0.16456	0.300865	3.05054e-09	TRUE
										r3	Lateral Occipital Cortex, inferior division (right)	0.228668	0.166474	0.290863	7.999e-11	TRUE
										r3	Intracalcarine Cortex (left)	0.211041	0.145482	0.276601	3.89711e-08	TRUE
										r3	Intracalcarine Cortex (right)	0.236667	0.170816	0.302518	2.59502e-10	TRUE
										r3	Paracingulate Gyrus (left)	0.181924	0.122244	0.241603	3.20513e-07	TRUE
										r3	Paracingulate Gyrus (right)	-0.141841	-0.205113	-0.0785682	0.00154873	TRUE
										r3	Cingulate Gyrus, anterior division (right)	0.281974	0.218568	0.345381	4.00036e-16	TRUE
										r3	Frontal Orbital Cortex (left)	-0.139626	-0.194133	-0.08512	7.15457e-05	TRUE
										r3	Lingual Gyrus (left)	-0.116584	-0.173128	-0.060039	0.00739639	TRUE
										r3	Temporal Occipital Fusiform Cortex (left)	0.171102	0.106494	0.23571	2.91405e-05	TRUE
										r3	Occipital Fusiform Gyrus (right)	-0.149976	-0.216562	-0.0833904	0.00140684	TRUE
										r3	Frontal Operculum Cortex (right)	-0.152965	-0.220562	-0.0853687	0.00127847	TRUE
										r3	Central Opercular Cortex (right)	-0.138689	-0.196736	-0.080642	0.000393254	TRUE
										r3	Parietal Operculum Cortex (left)	0.251136	0.188498	0.313774	5.41893e-13	TRUE
										r3	Planum Polare (left)	-0.147973	-0.213079	-0.082867	0.00116828	TRUE
										r3	Planum Polare (right)	-0.129482	-0.19221	-0.066754	0.0072507	TRUE
										r3	Heschls Gyrus (includes H1 and H2) (left)	-0.234215	-0.297198	-0.171232	4.35601e-11	TRUE
										r3	Planum Temporale (right)	-0.130103	-0.190888	-0.0693179	0.00379185	TRUE
										r3	Supracalcarine Cortex (left)	0.223306	0.157305	0.289308	4.62645e-09	TRUE
										r3	Occipital Pole (left)	0.17307	0.108882	0.237258	1.75074e-05	TRUE
										r3	Occipital Pole (right)	0.143677	0.0814311	0.205924	0.00084344	TRUE
										r3	Thalamus (right)	0.163455	0.103633	0.223278	1.1874e-05	TRUE
										r3	Caudate (left)	-0.353953	-0.396478	-0.311428	1.09552e-57	TRUE
										r3	Caudate (right)	-0.11789	-0.159817	-0.0759624	4.96108e-06	TRUE
										r3	Putamen (left)	-0.564748	-0.621385	-0.508112	6.48262e-83	TRUE
										r3	Putamen (right)	-0.266296	-0.324217	-0.208375	2.83631e-17	TRUE
										r3	Pallidum (left)	0.316869	0.255914	0.377824	3.09492e-22	TRUE
										r3	Pallidum (right)	0.349199	0.293149	0.405249	3.78099e-32	TRUE
										r3	Hippocampus (left)	-0.290958	-0.349162	-0.232754	1.60035e-20	TRUE
										r3	Hippocampus (right)	-0.221655	-0.280858	-0.162452	3.01184e-11	TRUE
										r3	Amygdala (left)	-0.215377	-0.274857	-0.155897	1.77161e-10	TRUE
										r3	Ventral Striatum (left)	-0.384036	-0.443257	-0.324815	7.23403e-35	TRUE
										r3	Ventral Striatum (right)	-0.284945	-0.343739	-0.226152	2.94354e-19	TRUE
										r3	VI Cerebellum (left)	0.16299	0.0981911	0.22779	0.000114346	TRUE
										r3	VI Cerebellum (vermis)	0.242358	0.171776	0.312939	2.35921e-09	TRUE
										r3	VI Cerebellum (right)	0.268015	0.203926	0.332104	3.44195e-14	TRUE
										r3	Crus I Cerebellum (vermis)	-0.154345	-0.228783	-0.0799067	0.00670771	TRUE
										r3	Crus II Cerebellum (vermis)	0.300944	0.227795	0.374093	1.03002e-13	TRUE
										r3	VIIb Cerebellum (vermis)	0.204221	0.132202	0.27624	3.79797e-06	TRUE
										r3	VIIIb Cerebellum (vermis)	0.171998	0.100821	0.243175	0.000302644	TRUE
										r3	VIIIb Cerebellum (right)	0.159114	0.0887445	0.229484	0.00129951	TRUE
										r3	IX Cerebellum (left)	0.194654	0.124201	0.265107	8.50937e-06	TRUE
										r3	IX Cerebellum (right)	0.279404	0.208618	0.35019	1.42221e-12	TRUE
										r3	X Cerebellum (right)	-0.203775	-0.268999	-0.138551	1.27353e-07	TRUE
